# Supplementary material for: Strains of the toxic and bloom-forming Nodularia spumigena (cyanobacteria) can degrade methylphosphonate and release methane
Source: ISME J. 2018 Feb 14;12(6):1619–30. doi: 10.1038/s41396-018-0056-6 (PMC5955973; doi:10.1038/s41396-018-0056-6)
Supplement: Supplementary file 2 — Supplementary table S1 [file 41396_2018_56_MOESM2_ESM.xlsx]

## Sheet: Sheet1
		phnC/G-M			location of phnC-E if separated
	NCBI Accession number	start	end	size (bp)	start	end	size (bp)	total size
Anabaena cylindrical PCC 7122	PRJNA43355	3614709	3624142	9433				9433
Calothrix PCC7507	PRJNA158683	5070799	5081021	10222	5063772	5066982	3210	13432
Cyanothece sp. CCY0110	PRJNA18951	1878105	1890906	12801				12801
Cylindrospermopsis sp. CR12	PRJNA300393	3053631	3064825	11194	11819	12625	806	12000
Geitlerinema sp. PCC 9228	PRJNA302164	2680191	2690839	10648				10648
Leptolyngbya sp. Heron Island J	PRJNA215004	3945339	3952482	7143	5605614	5609501	3887	11030
Leptolyngbya sp. PCC 7375	PRJNA43137	7527161	7534811	7650	7496568	7500641	4073	11723
Limnoraphis robusta	PRJNA279819	5148577	5158257	9680				9680
Lyngbya aestuarii	PRJNA208960	248935	257425	8490	4591895	4594787	2892	11382
Lyngbya confervoides	PRJNA268230	2875953	2886828	10875				10875
Lyngbya sp. PCC 8106	PRJNA13409	1002083	1014315	12232				12232
Mastigocoleus testarum	PRJNA163055	4471581	4483280	11699				11699
Myxosarcina sp. GI1	PRJNA259928	1183726	1197616	13890	1166416	1173499	7083	20973
Nodularia spumigena CCY 9414	PRJNA185469	742386	754872	12486				12486
Nodularia spumigena UHCC 0039	PRJNA352241	535027	547520	12493				12493
Nodularia spumigena CENA596	PRJNA315832	4063783	4074417	10634				10634
Nostoc PCC 7120	PRJNA244	2659385	2674083	14698				14698
Nostoc PCC 7524	PRJNA158707	849198	858893	9695	3222986	3226789	3803	13498
Phormidesmis priestleyi Ana	PRJNA283228	5144089	5156561	12472				12472
Phormidium tenue	PRJNA347433	2996192	3014212	18020				18020
Pleurocapsa minor	PRJNA158829	2941062	2954191	13129				13129
Pseudanabaena sp. PCC 6802	PRJNA158731	4874629	4884856	10227				10227
Raphidiopsis brookii D9	PRJNA40111	1196240	1203040	6800	2343131	2345970	2839	9639
Rubidibacter lacunae	PRJNA196392	214461	225049	10588				10588
Scytonema hofmannii	PRJNA157363	11176437	11184726	8289	10477563	10478486	923	9212
Synechococcus sp. JA-2-3B'a(2-13)	PRJNA16252	172909	180910	8001				8001
Synechococcus sp. PCC 7335	PRJNA19377	5004400	5011184	6784	5013400	5016357	2957	9741
Trichodesmium erythraeum IMS101	PRJNA318	7635217	7645377	10160				10160
