# Supplementary material for: Strains of the toxic and bloom-forming Nodularia spumigena (cyanobacteria) can degrade methylphosphonate and release methane
Source: ISME J. 2018 Feb 14;12(6):1619–30. doi: 10.1038/s41396-018-0056-6 (PMC5955973; doi:10.1038/s41396-018-0056-6)
Supplement: Supplementary file 3 — Supplementary table S2 [file 41396_2018_56_MOESM3_ESM.xlsx]

## Sheet: Sheet1
Species	Strain	Former strain name	Axcenity	Nodularin producer	Geographical origin	Year of Isolation	Reference
N. spumigena	UHCC 0039	AV1	+	+	Baltic Sea	1987	Sivonen et al., 1989
N. spumigena	UHCC 0041	AV3	+	+	Baltic Sea	1987	Sivonen et al., 1989
N. spumigena	UHCC 0042	AV33	-	+	Baltic Sea	1987	Sivonen et al., 1989
N. spumigena	UHCC 0063	AV63	-	+	Baltic Sea	1987	Sivonen et al., 1989
N. spumigena	UHCC 0060	HEM	-/+	+	Baltic Sea	1987	Sivonen et al., 1989
N. spumigena	BC Nod-9402				Baltic Sea	Unknown
N. spumigena	BC Nod-9408				Baltic Sea	Unknown
N. spumigena	UHCC 0184	TR 183	-	+	Baltic Sea	1993	Fewer et al., 20009
N. spumigena	UHCC 0185	GR7a	-	+	Baltic Sea	1992	UHCC
N. spumigena	UHCC 0138	F81	+	+	Baltic Sea	1987	Sivonen et al., 1989
N. spumigena	UHCC 0069	AN 13c			Baltic Sea	Unknown	Allahverdiyeva et al. 2010
N. spumigena	NSP-05		+	+	Coastal water, Peel Inlet, Australia	1992
N. spumigena	UHCC 0143	SR5i			Baltic Sea	1991	Allahverdiyeva et al. 2010
N. spumigena	UHCC 0083	FL 2a			Baltic Sea	1994	UHCC
N. sphaerocarpa	UHCC 0048	UP16a	+	-	Baltic Sea	1994	Fewer et al., 20009
N. sphaerocarpa	UHCC 0052	UP16f	+	-	Baltic Sea	1994	Fewer et al., 20009
N. sphaerocarpa	UHCC 0038	HKVV	+	-	Baltic Sea	1986	Fewer et al., 20009
38
Allahverdiyeva Y, Leino H, Saari L, Fewer D, Shunmugam S, Sivonen K, Aro E-M. 2010. Screening for biohydrogen production by cyanobacteria isolated from the Baltic Sea and Finnish lakes. Int. J. Hydrogen Energ. 35:1117–1127.
Fewer DP, Jokela J, Rouhiainen L, Wahlsten M, Koskenniemi K, Stal LJ, SivonenK. 2009. The non-ribosomal assembly and frequent occurrence of the protease inhibitors spumigins in the bloom-forming cyanobacterium Nodularia spumigena. Mol Microbiol 73:924-937.
Sivonen K, Kononen K, Carmichael WW, Dahlem AM, Rinehart KL, Kiviranta J, Niemela SI. 1989. Occurrence of the hepatotoxic cyanobacterium Nodularia spumigena in the Baltic Sea and structure of the toxin. Appl. Environ. Microbiol. 55:1990–1995.
UHCC University of Helsinki Culture Collection
