# Supplementary material for: Strains of the toxic and bloom-forming Nodularia spumigena (cyanobacteria) can degrade methylphosphonate and release methane
Source: ISME J. 2018 Feb 14;12(6):1619–30. doi: 10.1038/s41396-018-0056-6 (PMC5955973; doi:10.1038/s41396-018-0056-6)
Supplement: Supplementary file 4 — Supplementary table S3 [file 41396_2018_56_MOESM4_ESM.xlsx]

## Sheet: Sheet1
		Coordinates
Sample number	Station	Latitude	Longitude	Sampling day	Sampling time	Depth (m)	PO4 (µmol/L)*	Ptot (µmol/L)*	Chlo A (µg/L)*
1	AALTO_HKI	59°57.90'	25°14.10'	2016-08-01	16:35:00	1	**	**	**
2	LL15	59°11.00'	21°44.81'	2016-08-02	06:35:00	1	0.007	23.34	**
3	LL17	59°02.00'	21°04.77'	2016-08-02	14:05:00	1	0.093	0.456	4.15
4	F80	58°00.00'	19°53.81'	2016-08-03	02:05:00	1	0.064	0.462	3.25
5	BY15	57°19.20'	20°03.00'	2016-08-03	15:15:00	1	0.06	0.4	2.99
6	BY38	57°07.00'	17°40.00'	2016-08-04	12:10:00	1	0.129	0.474	**
7	F76A	59°05.00'	19°34.80'	2016-08-05	08:45:00	1	**	**	**
8	F69	59°47.00'	19°55.80'	2016-08-05	15:45:00	1	0.074	0.394	**
* Information provided by Finnish Environment Institute
** Data not available
