# Supplementary material for: Strains of the toxic and bloom-forming Nodularia spumigena (cyanobacteria) can degrade methylphosphonate and release methane
Source: ISME J. 2018 Feb 14;12(6):1619–30. doi: 10.1038/s41396-018-0056-6 (PMC5955973; doi:10.1038/s41396-018-0056-6)
Supplement: Supplementary file 5 — Supplementary table S4 [file 41396_2018_56_MOESM5_ESM.xlsx]

## Sheet: Sheet1
Locus_tag	Annotation	start	end	log2FC	P-value	P_1	P_2	P_3	MPhn_1	MPhn_3
BMF81_00001	Chromosomal replication initiator protein DnaA	1	1380	0.141716188755473	0.433764891746125	45.9257634276753	43.9992157699634	52.1177176308641	62.2832439187941	42.1717031405206
BMF81_00002	DNA polymerase III subunit beta	1557	2720	-0.0668623063547719	0.464847502808224	448.599457876036	472.615048120762	514.978882155538	446.617061552795	467.52821029621
BMF81_00003	Arsenical pump-driving ATPase	3437	4624	0.0602605138511132	0.486537924438486	194.856959246336	212.358073178259	204.638337497492	200.787962886158	224.549876859183
BMF81_00004	hypothetical protein	4679	5056	0.154456136121723	0.252325494999656	66.6401594224248	68.9034173610307	86.1137050278463	85.3845714394409	79.1730399371007
BMF81_00005	hypothetical protein	5116	5694	-0.0694038909854554	0.384001939069852	33.7449903982842	36.0384774643955	36.6219822481061	33.5808124071078	34.0550945223793
BMF81_00006	hypothetical protein	6158	7276	-0.0159520903678573	0.838041179432966	64.9759258980603	63.9010615338833	69.2931434138906	67.9875940663504	62.6798601472122
BMF81_00007	Beta-lactamase	7288	8793	-0.00197649788439326	0.981036321713108	113.09706120894	122.1543019726	127.9876769782	116.926272255341	124.955334099926
BMF81_00008	tRNA (cytidine/uridine-2'-O-)-methyltransferase TrmJ	8914	9651	-0.198390397871032	0.0317013727580624	71.0309031888332	68.2848464791792	75.3021766768228	61.2249708144963	63.4886325362085
BMF81_00009	hypothetical protein	9826	10182	-0.18597969558863	0.0624923047268381	18.6960702311585	19.6060075160778	17.8614965098967	16.4419504253095	16.4642950617101
BMF81_00010	hypothetical protein	10213	10500	0.523599272644562	0.00912584680716276	7.36511857591092	5.80918741217121	7.19191382650145	9.13728485174186	10.3696174160595
BMF81_00011	hypothetical protein	10503	10688	0.530799906984304	0.05110795701442	0.849821374143568	1.15645860520075	1.27751100865486	1.60031542601129	1.61754477799257
BMF81_00012	putative cysteine desulfurase	10747	12009	0.435002086372319	0.0037414226941206	106.794219350708	110.105616969578	115.685719117079	135.433145810987	164.382988063495
BMF81_00013	FeS cluster assembly protein SufD	12155	13528	0.336182102445627	0.034120505826979	171.097369994238	168.923639517812	165.53230606589	181.687423930539	243.815990554202
BMF81_00014	putative ATP-dependent transporter SufC	13528	14310	0.548572338908925	0.000274327443703601	116.390119033746	112.230273476808	119.565567365587	160.625208001101	178.91200633725
BMF81_00015	FeS cluster assembly protein SufB	14378	15817	0.469121256897411	0.00188933208067877	456.637351706477	445.935817042643	466.433463826653	578.694707276984	684.712481469892
BMF81_00016	hypothetical protein	16066	16773	0.0951584936210835	0.191264682381727	62.5680986713202	60.5661576491184	64.0411537116429	65.767801701238	67.5324944811899
BMF81_00017	hypothetical protein	16869	17129	0.210793408784442	0.0759072025325642	129.668578004739	134.229881361789	154.910038605038	169.401131305033	153.782292822008
BMF81_00018	hypothetical protein	17438	18064	-0.0512267579966157	0.712992459960309	8.88771520458481	9.60129586178297	7.85432694210027	7.84670789528114	9.09868937620822
BMF81_00019	hypothetical protein	18661	18987	0.108249014535894	0.406611237663721	34.5594025485051	35.1240683347019	33.8303841180825	42.2534895545238	32.0909330062455
BMF81_00020	TPR repeat-containing protein YrrB	19445	20125	0.16891448005541	0.0589474189926203	94.9321293366211	90.7416589290077	84.2447537374068	101.18123338652	101.067663896357
BMF81_00021	Glutamine-dependent NAD(+) synthetase	20195	21916	-0.0841418968939389	0.307290360909473	66.3922948549662	73.3409910786615	72.7234970482417	64.9418324491031	68.7167683365059
BMF81_00022	hypothetical protein	22106	22852	0.099259783707959	0.38275368813843	9.06476132419806	10.5157049914766	10.0071695677964	10.7892233560116	10.3696174160595
BMF81_00023	Nicotinate-nucleotide adenylyltransferase	22813	23412	-0.0272994155503873	0.859157136193278	16.4652891240316	19.0681197927286	18.6895129043952	15.0481273123319	20.5081570066915
BMF81_00024	Nicotinate phosphoribosyltransferase pncB2	23409	24806	0.0478475975950563	0.620738044839733	67.6670269161816	73.7713012573409	73.5041982201974	68.0908402228673	80.0973512388108
BMF81_00025	hypothetical protein	25181	25333	-0.174271802945403	0.134515662390623	237.454255625282	240.166868475412	209.275229306684	218.313997954894	187.461885878068
BMF81_00026	3-octaprenyl-4-hydroxybenzoate carboxy-lyase	25471	26979	-0.17988383303382	0.137532410392522	81.4766242460146	79.2308616493351	67.5897954023508	63.0317785535413	71.287509144387
BMF81_00027	hypothetical protein	28147	29208	0.00111387852579401	0.986999066181953	351.507365880133	343.333733813785	353.397397171969	351.475728322511	347.887666181117
BMF81_00028	hypothetical protein	29336	29578	0.183547735008529	0.0527630264798712	100.597605164245	108.680214502703	114.573811387324	124.101880133262	121.142549980372
BMF81_00029	hypothetical protein	29976	30266	0.235929352279218	0.0636133539001104	95.4632676954608	92.167061395883	100.450217458306	125.49570324624	100.663277701859
BMF81_00030	Alanine dehydrogenase 2	30844	31935	0.0611102480470507	0.462105522769944	132.819998933855	139.124659644267	135.061302748345	132.903614976324	150.200586527882
BMF81_00031	hypothetical protein	32062	32736	-0.204954504814684	0.14159175973751	7.25889090414298	6.99254040353942	7.21557143777284	6.73681171272493	5.661406722974
BMF81_00032	hypothetical protein	32892	33191	-0.00514276811473389	0.978038677746215	4.39074376640843	3.8996859942816	3.85619063723598	4.67188858238779	3.3506284686989
BMF81_00033	Cytochrome bd ubiquinol oxidase subunit 1	33258	34703	-0.159303898930881	0.146316046447797	738.423955682915	762.348270302801	871.191535068803	708.242822166511	707.791379284464
BMF81_00034	Cytochrome bd-I ubiquinol oxidase subunit 2	35124	36137	0.0280219321223188	0.801412064114903	578.338854328621	626.585408929467	709.20787069362	676.881802124515	624.285630120598
BMF81_00035	Daunorubicin/doxorubicin resistance ATP-binding protein DrrA	36299	37318	-0.0725374588830696	0.508803125882481	236.533615803293	260.014925466997	294.111423325875	245.700040970991	255.629844379183
BMF81_00036	putative doxorubicin resistance ABC transporter permease protein DrrC	37365	38252	-0.0786600040219944	0.586674003219918	35.373814698726	42.3048694414135	46.3216028693745	35.6457355374449	42.7493977040894
BMF81_00037	hypothetical protein	38297	38653	-0.215994527531804	0.161564191304395	147.479417637832	150.608562537772	140.715471842206	105.878933508037	146.012300942008
BMF81_00038	Putative peroxiredoxin bcp	38722	39159	-0.0727714949556678	0.466820189912949	66.3922948549662	76.1111128539098	78.5196118097313	72.995032657418	67.1569930148702
BMF81_00039	hypothetical protein	39404	39808	-0.00335755619267742	0.973930825297447	13.6679604341424	12.7479390433757	13.7214145374041	14.1705349819386	12.507087301264
BMF81_00040	Cobyric acid synthase	39900	41375	0.0328968757835803	0.631663873912891	119.152038499713	122.315668289605	125.148763625634	122.372507011605	127.699383276878
BMF81_00041	NAD-reducing hydrogenase HoxS subunit gamma	41393	41632	-0.0283080300061307	0.869156475847648	6.09038651469557	6.02434250151088	4.51860375283479	5.36880013887657	5.45921362572493
BMF81_00042	hypothetical protein	41926	42138	0.167083491144934	0.30218291952128	14.2699172408274	13.9043976485765	15.9925452194572	19.0747274164894	13.9802084383644
BMF81_00043	hypothetical protein	42131	42349	0.104830087815871	0.284037765711383	20.2186668598324	20.3052615564318	17.8141812873539	20.958969772922	20.8258890166544
BMF81_00044	hypothetical protein	42383	42829	0.0472241517560902	0.534478492862807	35.373814698726	36.8990978217542	35.1788679605515	37.9945855982034	36.0192560385132
BMF81_00045	15-cis-phytoene desaturase	42872	44311	-0.106398081614631	0.199174293769374	557.766095229562	534.014931741072	521.697643756612	487.528351072599	511.635190224686
BMF81_00046	hypothetical protein	44840	45010	0.0731995301096002	0.492237519207453	209.62260562208	208.081865777633	240.077439182029	246.551821762255	214.815723463049
BMF81_00047	hypothetical protein	45015	45164	-0.0317064545208971	0.794306432478581	11.0476778638664	9.19788006927108	9.95985434525366	9.44702332129243	10.2251937751673
BMF81_00048	hypothetical protein	46468	47346	-0.0757207962097187	0.602119148454661	5.66547582762379	5.51334916432916	5.41759298114748	4.67188858238779	5.83471509204464
BMF81_00049	hypothetical protein	47445	49088	-0.0374347955249329	0.644334797440938	192.590768915286	201.304480463433	214.953056011816	192.915443451748	202.626368171748
BMF81_00050	Iron-binding protein IscA	49420	49776	-0.0870950020667326	0.236830881619516	178.74576236153	176.723011506375	171.304763216109	168.807465905061	161.783362527436
BMF81_00051	hypothetical protein	49863	50282	0.0313953343099796	0.823687859066348	545.160411513099	484.341000489775	537.477270474627	611.062377345019	456.523128860225
BMF81_00052	hypothetical protein	50473	50715	-0.167603373457886	0.241329675636729	40.4727429435874	49.53945932046	48.2615269936282	36.7556317200011	45.4067926965058
BMF81_00053	Epimerase family protein	50730	51650	-0.0508247115408966	0.482504696548056	229.841272481912	240.597178654091	227.63353565328	220.482167241748	228.795931901414
BMF81_00054	Copper-exporting P-type ATPase A	52082	54520	-0.00310737710719092	0.985737059718878	229.380952570918	266.388894988684	227.728166098365	195.367539669023	285.987693694723
BMF81_00055	hypothetical protein	54953	55228	0.620241104741772	0.000635107685722102	28.1857422424283	28.4273661790045	24.5802581109704	39.0012356242428	44.1647493848329
BMF81_00056	hypothetical protein	55906	57474	-0.107223986569444	0.190719386338429	50.5289625376196	52.524736185048	54.4598211467314	47.2609281455914	50.2594270304835
BMF81_00057	hypothetical protein	57720	58391	0.0620059419669565	0.4258948567064	35.1613593551901	34.4248142943479	35.3444712394512	37.8913394416866	35.1238294649816
BMF81_00058	hypothetical protein	58412	58990	0.0670451671881775	0.471453875307701	25.3175951046938	26.410287216445	28.7439976947344	27.0246814682874	29.2313449165801
BMF81_00059	hypothetical protein	59096	59419	0.43592277012249	0.00203931682156135	77.6878372862912	72.8299977414798	75.8463017360647	110.344329777391	93.7598276672123
BMF81_00060	hypothetical protein	59416	60090	-0.185429892727963	0.0851610046510097	30.0624311103287	28.4542605651719	33.2389438362978	26.379392990057	27.4404917695169
BMF81_00061	Orotidine 5'-phosphate decarboxylase	60155	60871	-0.10261540237732	0.18409827678774	44.8988959339185	43.7033775221214	45.0440918607196	40.5241164328664	42.460550422305
BMF81_00062	Tyrosine--tRNA ligase	60885	62180	-0.0672925449069065	0.359234746053811	60.0186345488895	56.1285839314876	57.5353106120116	54.4881591017714	56.0074879379928
BMF81_00063	Penicillin-binding protein 2D	62263	64185	-0.072506110633214	0.460414687589673	247.687521338927	269.777587645784	286.470014885217	241.002340849474	268.743510972195
BMF81_00064	hypothetical protein	64246	64569	0.267829865743828	0.0971823074915994	540.840486194536	466.106606668237	533.621079837391	705.661668253589	530.843534463348
BMF81_00065	hypothetical protein	64810	65235	0.0205472814116199	0.876462518628335	16.0049692130372	18.2074994353699	20.7950403075486	17.6550927643826	19.6416151613384
BMF81_00066	hypothetical protein	65443	65844	0.0805575260167768	0.293184834310028	32.3286214413782	33.0532005998075	33.9723297857108	35.5941124591865	34.4594807168775
BMF81_00067	Bifunctional protein FolD protein	66047	66988	-0.260689176028586	0.00685944017125931	165.006983479543	172.850219898261	169.270208646769	138.478907428235	143.730407415911
BMF81_00068	Farnesyl diphosphate synthase	67240	68169	-0.340668722240599	0.0242108394689669	766.892971716725	743.602883144082	652.689837366278	517.831098010297	620.963886380077
BMF81_00069	hypothetical protein	68782	69237	0.0449233134388606	0.57847087019661	274.633940744063	260.687285121183	283.27623736358	293.115838351357	269.870015371154
BMF81_00070	hypothetical protein	69239	69892	-0.168375100475249	0.0529994289079434	278.387318479864	270.799574320148	262.859718836374	233.052386797676	248.66862488818
BMF81_00071	hypothetical protein	70110	70439	0.175755897895725	0.319488628183822	113.203288880708	93.0276817532417	92.0281078456929	131.096807237279	93.3554414727142
BMF81_00072	hypothetical protein	70520	71305	0.100267181404007	0.428525936095178	147.479417637832	184.468594722603	178.354731374982	170.098042861522	194.683067922678
BMF81_00073	Pyridoxine 5'-phosphate synthase	71401	72132	-0.0728347489659096	0.59349722609908	93.0908496926433	105.076366756263	96.1208745956428	80.0415828396935	106.555762250261
BMF81_00074	hypothetical protein	72276	72914	-0.0128681394466139	0.90932087331853	34.0282641896654	31.1705935680853	27.2062529620943	31.3093969637369	29.6646158392566
BMF81_00075	hypothetical protein	72962	73873	-0.0125322286536913	0.918788589624878	5.3822020362426	5.91676495684105	6.00903326293213	5.91084246059007	5.54586781026025
BMF81_00076	hypothetical protein	73899	75170	0.13324105822537	0.155146189691098	38.8793278670682	38.5396553779692	37.0241616397197	44.447470380507	39.1965761381415
BMF81_00077	hypothetical protein	75365	76147	0.0577318155692293	0.52216940755658	47.9440891912663	48.248528784422	45.9194234777609	45.8154819543554	52.8012831101861
BMF81_00078	hypothetical protein	76266	76448	0.218499461960892	0.137024173310125	34.2761287571239	32.8380455104678	32.6948187770559	44.3442242239901	33.0152443079555
BMF81_00079	hypothetical protein	77188	77688	0.851469102946104	0.0101737597954894	21.5288081449704	27.1633300291339	20.9133283639055	30.6899200246358	53.1478998483274
BMF81_00080	hypothetical protein	77685	78290	0.863690244982149	0.0290272427827176	17.8108396330923	22.483706835996	17.5066323408259	22.1463005728659	48.121957145279
BMF81_00081	Alternative cytochrome c oxidase subunit 2	78347	79276	0.780112753166248	0.0484011432115173	27.8670592271245	42.7620740062603	30.187111982289	37.5557894330068	78.0754202663201
BMF81_00082	putative cytochrome c oxidase subunit 1	79288	80949	0.847439321462073	0.0232261172713021	41.6058381091122	56.6395772686693	44.5709396352919	57.0435014755636	114.470177771153
BMF81_00083	putative cytochrome c oxidase subunit 3	81015	81629	0.794358105586835	0.0162050237002926	17.3859289460205	25.6303500175887	21.9306056485752	28.0571430334559	47.2843000281043
BMF81_00084	hypothetical protein	81812	82858	0.112479658324732	0.263961069345762	94.3655817538587	88.6976855802808	96.9962062126841	109.363491290481	92.4600148991826
BMF81_00085	hypothetical protein	83111	83368	-0.105819018847702	0.426639601679745	14.7656463757445	14.2540246687534	14.0053058726607	14.9706926949443	11.6405454559108
BMF81_00086	Kynurenine 3-monooxygenase	83591	84889	-0.0626218797753721	0.529609999495427	11.7558623423194	11.4032197350027	11.0481044637374	10.5052964255902	11.322813445948
BMF81_00087	FAD-dependent urate hydroxylase	84909	85631	-0.128399345264832	0.310490549000371	14.0928711212142	15.0339618676098	17.6012627859114	14.4286503732308	14.1246320792566
BMF81_00088	hypothetical protein	85733	87028	0.00808775918993784	0.956210682582976	4.56778988602168	4.22241862829111	4.23471241757816	4.77513473890464	3.92832303226768
BMF81_00089	hypothetical protein	87598	88173	0.0627506100506653	0.436643654632954	101.022515851317	100.127799701451	104.566641819528	112.69317983815	100.172237322826
BMF81_00090	Aerobic cobaltochelatase subunit CobN	88376	92362	-0.255858856549949	0.0526840699485895	1357.5188267465	1542.39304670379	1641.90919506803	1233.71413575906	1302.1524310122
BMF81_00091	Lipid-A-disaccharide synthase	92712	93962	-0.233477886440248	0.0132762468165751	45.9257634276753	47.4685915855657	47.3625377653155	39.1044817807596	40.7274667315987
BMF81_00092	hypothetical protein	94145	94546	0.109717162662405	0.543822472738691	1.69964274828714	1.80192387321977	1.60871756645427	1.96167697382029	1.70419896252789
BMF81_00094	Type IIS restriction enzyme Eco57I	95159	98215	-0.0373460907624859	0.707130086344745	39.7291492412118	34.0482928880035	37.781205200404	37.9687740590742	34.4594807168775
BMF81_00095	hypothetical protein	98221	98697	0.15951794437199	0.316681942709861	65.8965657200492	74.3898721391924	80.6014816016133	94.7025370650872	69.8143880072866
BMF81_00097	putative copper-transporting ATPase PacS	99203	101524	-0.140363722101857	0.135341906709052	123.79064683358	132.159013626895	126.639193135731	108.047102794891	123.395558778291
BMF81_00098	hypothetical protein	101667	101861	0.493452081455648	0.000380543025282413	22.6619033104951	22.8064394700055	23.8705297728288	31.7481931289336	33.3618610460968
BMF81_00099	Cell-division control histidine kinase PdhS	103967	105496	-0.220250246593716	0.0856602552450882	7.43593702375622	7.50353374072115	7.26288666031561	6.06571169536536	6.64348748104092
BMF81_00101	Sulfoacetaldehyde reductase	105795	106571	0.0551351921698712	0.71673316451318	7.68380159121476	6.77738531419974	6.83704965743066	8.25969252134857	6.44129438379185
BMF81_00103	hypothetical protein	107133	107765	-0.755020983663878	0.0235572829852413	31.0184801562402	56.1285839314876	37.8285204229468	21.9914313380906	27.4693764976953
BMF81_00104	hypothetical protein	107915	108121	0.112990821817156	0.377455307817203	11.8266807901647	11.7528467551797	12.9643709767197	14.5060849906184	11.8427385531599
BMF81_00105	hypothetical protein	108263	111010	0.108379811585337	0.204933728890603	28.8939267208813	27.6205345939807	28.9569161961769	32.0063085202257	29.4046532856507
BMF81_00106	30S ribosomal protein S1	111224	113383	-0.119418102600799	0.198559216274594	109.662366488443	123.310760577801	126.757481192088	109.182810516576	111.639474409666
BMF81_00107	hypothetical protein	113629	114030	0.129447230530919	0.324343137647558	12.8889575078441	15.0070674814423	16.5839855012418	16.5710081209556	15.9443699544982
BMF81_00108	hypothetical protein	114097	114288	-0.0937633518102036	0.687563657856858	1.94750731574568	3.0390656369229	2.7679405187522	2.24560390424164	2.65739499241637
BMF81_00109	hypothetical protein	114386	115186	0.290601061510747	0.00447461411099969	29.2834281840304	28.9114651300188	28.4837639707492	35.2585624505067	35.412676746766
BMF81_00110	hypothetical protein	115458	115682	-0.400390547006533	0.0198526253601845	7.82543848690535	7.71868883006082	6.55315832217402	5.420423217135	5.71917617933088
BMF81_00111	Leucine--tRNA ligase	115839	118460	-0.009291283973037	0.916124296736974	385.748085413335	397.472133168881	394.277749448925	362.110082443747	417.875362557474
BMF81_00112	hypothetical protein	119021	119275	0.0851640112294856	0.37021577443032	59.4874961900498	52.0675316202012	58.7181911755809	62.876909318766	57.5094938032716
BMF81_00113	Cation/acetate symporter ActP	119285	120952	-0.0742393176411899	0.453851071982395	175.13402152142	188.20691439988	205.324408224362	171.595112131017	188.559505548848
BMF81_00114	hypothetical protein	121289	121402	-0.403251807409497	0.0161335846641594	201.053573432799	212.142918088919	189.426493449991	132.000211106802	171.806363205354
BMF81_00115	UvrABC system protein B	121806	123803	-0.204093999904927	0.02056050195266	169.256090350261	174.652143771481	175.847024580215	146.970903801746	153.840062278365
BMF81_00116	hypothetical protein	124136	124513	-0.015005267482443	0.940817481901355	350.763772177758	269.024544833095	255.762435454958	340.299331879561	237.201387801339
BMF81_00117	hypothetical protein	124697	124879	-0.160469788535619	0.360101001905667	30.8768432605496	29.3148809225306	27.1589377395515	30.8964123376695	21.1147362984388
BMF81_00118	hypothetical protein	125181	125618	-0.17090098754867	0.283160046363734	3.50551316834222	3.44248142943479	3.40669602307964	2.78764622595514	3.3506284686989
BMF81_00119	hypothetical protein	125646	126149	-0.307991649995365	0.0821573095423178	4.28451609464049	5.43266600582678	4.89712553317698	4.10403472154507	3.78389939137548
BMF81_00120	hypothetical protein	126334	126633	-0.440490045347638	0.00626875662573491	133.457364964463	139.043976485765	154.673462492324	114.887160664133	94.9729862507068
BMF81_00121	Ribulose-phosphate 3-epimerase	126722	127429	-0.142877887794967	0.364285478821469	1261.41819302044	1152.96233499898	1060.54705568498	1201.55295800405	896.553077930562
BMF81_00122	Major intracellular serine protease	127609	129213	-0.00401877230499673	0.955969929305305	96.4901351892176	104.968789211594	105.489288659112	102.136260334301	101.963090469889
BMF81_00123	Thymidylate kinase	129594	130217	-0.109802108384584	0.271354091533944	12.393228372927	13.0975660635527	12.0417241371357	11.7442503037925	11.4383523586618
BMF81_00124	D-alanyl-D-alanine carboxypeptidase	130272	131738	-0.0871888194973902	0.383338544847254	122.940825459436	143.938754768242	144.689950535799	132.258326498094	126.081838498885
BMF81_00125	Acetolactate synthase large subunit IlvB1	131966	133864	-0.224944179089012	0.0254315373528221	586.058065143758	575.566758369797	619.734784865237	492.458355046279	523.680121875095
BMF81_00126	hypothetical protein	134044	135651	-0.164975692300003	0.0523734521007088	143.053264647501	144.611114422429	148.191277003964	124.618110915847	134.573948583346
BMF81_00127	hypothetical protein	135663	136040	-0.108557345913216	0.30468671572616	19.1209809182303	17.508245395016	17.1990833942979	15.6159811731746	17.6485689170261
BMF81_00128	hypothetical protein	135927	136250	-0.393328164350723	0.0325651306134921	4.35533454248579	4.57204564846808	5.32296253606193	3.56199239983157	3.69724520684017
BMF81_00129	hypothetical protein	136553	136789	-0.062408116551512	0.592963919334568	491.83412028559	447.468797054188	436.080748565465	483.734054820605	394.305424363868
BMF81_00130	hypothetical protein	136866	137066	-0.276782955955644	0.0816229209256582	3.78878695972341	4.24931301445857	3.95082108232152	3.20063085202257	3.40839792505578
BMF81_00131	hypothetical protein	137324	137785	0.0803000514418686	0.412711505363133	28.3627883620416	25.468983700584	29.7376173681326	30.3027469376976	28.5958808966544
BMF81_00132	Histidinol-phosphate aminotransferase	137803	138963	-0.084173680340451	0.310879886221053	220.953557277328	227.472718204371	247.056434507088	217.539651781018	219.870550894276
BMF81_00133	hypothetical protein	138968	139522	0.669943616052069	0.00161883787503572	10.3040841614908	8.44483725658222	8.04358783227136	13.9898542080341	14.3268251765056
BMF81_00134	hypothetical protein	140024	140629	0.0933303811006812	0.223021218275389	49.4312765960175	49.4856705481251	50.3197391742388	54.9527668060972	51.1837383321935
BMF81_00135	Sulfate permease CysP	141366	142322	0.262122382907769	0.128158504702398	6.26743263430881	4.81409512397521	5.7251419276755	7.12398479966314	6.26798601472122
BMF81_00136	Response regulator MprA	142662	143342	-0.0456258399972326	0.585896043704488	14.9781017192804	15.1146450261121	14.998925546059	14.45446191236	14.6734419146469
BMF81_00137	Demethylrebeccamycin-D-glucose O-methyltransferase	143667	144281	-0.0381485588179429	0.559796724352769	74.2177333418716	72.372793176633	72.132056766457	71.8335133966034	70.1610047454278
BMF81_00138	hypothetical protein	144297	144875	0.00486966644125651	0.952275317640578	53.3617004514315	56.6395772686693	52.7564731351916	51.7263244149454	57.1628770651304
BMF81_00139	Phosphoglycolate phosphatase	145067	145798	0.00653593483762138	0.93692235003536	22.2015833995007	21.7037696371397	23.7522417164719	23.2820082945513	22.0390476001488
BMF81_00140	30S ribosomal protein S1	145972	147123	-0.0414491891495857	0.641172698850941	1627.1954761414	1557.10427593739	1511.57941457396	1490.07434239041	1551.83202138662
BMF81_00141	Photosystem II reaction center protein T	147514	147621	0.0100994706487485	0.962156707133064	152.188844419544	217.279745846904	257.110919297427	216.197451746299	204.61941441606
BMF81_00142	Photosystem II CP47 reaction center protein	147733	149265	0.0425734216889742	0.709713436206137	6307.1263743261	6717.0074172538	6671.91953075638	6613.74229415683	6910.23794576881
BMF81_00143	Phytochrome-like protein cph2	150489	153626	-0.127304775346793	0.0837615080350696	88.8417428219255	86.0082469635349	89.520401050926	79.7060328310137	81.6571265604465
BMF81_00144	Alkaline phosphatase synthesis transcriptional regulatory protein PhoP	153791	154525	0.058049302584835	0.452261744725171	99.2166454312616	90.9299196321799	90.5140207243242	99.7099756561548	95.0307557070636
BMF81_00145	Periplasmic dipeptide transport protein	154720	156375	-0.0979237103183466	0.153369014104851	114.088519478774	113.763253488353	113.627506936469	106.963018151464	105.746989861264
BMF81_00146	Dipeptide transport system permease protein DppB	156667	157692	-0.0861607315734827	0.468808778657886	35.0197224594995	33.6448770954916	30.9441555429734	28.0571430334559	34.4883654450559
BMF81_00147	hypothetical protein	158412	158936	-0.0835638332211499	0.528576975203215	26.8756009572903	28.8576763576838	35.2734984056371	28.3152584247481	29.029151819331
BMF81_00148	putative cytochrome c oxidase subunit 3	159362	159982	0.109216241419069	0.403995041900749	120.001859873856	144.638008808596	159.499615191687	153.888396288376	151.211552014127
BMF81_00149	Cytochrome c oxidase subunit 1	160098	161792	0.0358780092994118	0.735346682874434	288.585174969587	334.135853744514	342.231004651875	311.571088828746	348.003205093831
BMF81_00150	Alternative cytochrome c oxidase subunit 2	161837	162934	-0.00649764513679467	0.948217465963455	186.287927057055	208.539070342479	213.226050389005	188.217743330231	215.393418026618
BMF81_00151	Heme A synthase	163350	164333	0.113757244069556	0.334902746519908	132.288860575015	137.618574018889	122.333507884339	126.373295576633	156.584111455317
BMF81_00152	Protoheme IX farnesyltransferase	164705	165658	0.266241773560581	0.0968901581070687	128.429255167447	157.950729961488	160.800783811613	159.33463104464	199.333509159406
BMF81_00153	hypothetical protein	165877	166722	0.0357960293217548	0.706345584566608	16.4652891240316	17.6696117120208	18.8314585720235	18.5584966339051	17.6774536452045
BMF81_00154	hypothetical protein	166897	167328	-0.0688952758956317	0.593391466289373	494.808495095092	425.065773376694	385.619063723598	439.88024984007	389.770522039853
BMF81_00155	Succinate dehydrogenase iron-sulfur subunit	168723	169730	0.144532200441913	0.156784092789501	51.4141931356859	46.6886543867094	51.3843316814512	58.7728745972209	51.3570467012642
BMF81_00156	Protein TolB	170070	170615	0.0725466535816737	0.525556478855112	9.170988995966	8.60620357358698	9.93619673398227	9.96325410387671	9.47419084252793
BMF81_00157	Protein TolB	170861	171412	-0.0499865729346149	0.572466527392743	38.3835987321511	42.3855525999159	42.7019883448524	38.2268894503664	41.3340460233459
BMF81_00158	hypothetical protein	171460	172368	-0.0536135340940924	0.446909822003137	296.800114919641	295.354148891038	295.791113726144	278.377449508576	291.995717155838
BMF81_00159	hypothetical protein	172968	173261	-0.0328411766421515	0.737060158241087	172.19505593584	162.953085788636	143.033917746802	155.204784783965	156.353033629889
BMF81_00160	Biotin carboxylase	173371	174714	-0.139063504291793	0.0821022704984361	81.4058057981693	80.3066370960335	82.9909003400233	71.2398479966314	76.9200311391825
BMF81_00161	tRNA-Leu(gag)	175104	175184	0.73687556102214	0.215416074585022	3.96583307933665	6.83117408653466	8.327479167528	16.8291235122477	4.56378705219333
BMF81_00162	Chorismate pyruvate-lyase	175381	175983	0.0340231408278324	0.739339987107147	15.2613755106616	16.5400474929875	15.9452299969144	15.1513734688488	17.4752605479555
BMF81_00163	hypothetical protein	176464	178221	-0.0393324582177517	0.717093022378237	48.475227550106	54.5956039199424	55.1222342623302	46.9511896760408	55.7475253843869
BMF81_00164	Cytochrome c biogenesis protein CcsA	178358	179416	-0.282444639275816	0.0107412288417887	175.842205999873	185.974680347981	191.437390408058	144.338126810566	158.952659165949
BMF81_00165	tRNA(Ile)-lysidine synthase	179597	180598	-0.0471993746789996	0.59158016812353	20.4311222033683	19.4715355852405	21.5047686456902	20.4427389903377	19.1794595104834
BMF81_00166	Chromosome partition protein Smc	180660	182420	-0.0668516645248551	0.385700209797389	752.268962236671	731.930719547405	759.243718532602	718.206076270387	709.697771344241
BMF81_00167	Transcriptional regulatory protein YycF	182824	184044	-0.0170268677908441	0.81919980128181	120.285133665238	120.406166871715	119.612882588129	124.747168611493	112.621555167733
BMF81_00168	Response regulator MprA	184207	184572	0.080172956245726	0.424739715699331	42.8805701703275	41.632509787227	49.1368586106695	48.2417666325015	45.9844872600746
BMF81_00169	hypothetical protein	184580	185110	-0.0464869092255015	0.569945513600398	100.916288179549	99.6705951366042	111.853186091115	103.013852664694	98.6991161857254
BMF81_00170	Methyl-accepting chemotaxis protein McpB	185127	188153	-0.0245483477575213	0.778287996215016	865.826343356605	872.588359203217	959.055903330732	880.199295845336	887.801005292495
BMF81_00171	Gliding motility regulatory protein	188236	194100	-0.0634312852969605	0.514343592724457	745.399572795677	792.900292989035	868.447252161322	753.877623346962	781.649629236732
BMF81_00172	Prolyl endopeptidase	194291	196345	-0.0205751751395825	0.773372774786378	64.1261045239167	65.0037313667491	67.660768236165	66.7228286490189	62.6220906908553
BMF81_00173	hypothetical protein	196566	198437	-0.182745026567829	0.0454193178466458	33.2846704872897	31.4395374297599	32.5292154981562	27.7990276421638	29.3179991011154
BMF81_00174	hypothetical protein	199395	201974	0.228057126031492	0.126468997664804	22.4848571908819	22.6988619253357	25.0060951138554	31.1803392680909	23.6277076499629
BMF81_00175	ATP synthase gamma chain	202389	203291	-0.069147230985255	0.720518868737698	2.90355636165719	2.3129172104015	3.122804687823	2.47790775640457	2.830703361487
BMF81_00176	ATP synthase subunit alpha	203278	204828	-0.239300722263703	0.138149998035636	3.61174084011016	4.32999617296095	3.95082108232152	3.38131162592707	3.3506284686989
BMF81_00177	ATP synthase subunit b	204878	205642	0.205767814523675	0.314340863056731	1.52259662867389	1.66745194238248	1.98723934679645	1.88424235643264	2.13746988520447
BMF81_00179	ATP synthase subunit a	206029	206715	0.604204085934027	0.0336238167009366	1.310141285138	1.47919123921026	1.91626651298229	2.7102116085675	2.10858515702603
BMF81_00181	hypothetical protein	207176	207496	0.581465051610198	0.0331300324333509	1.16850438944741	1.55987439771264	1.08825011848377	1.96167697382029	1.84862260342008
BMF81_00182	ATP synthase epsilon chain	207480	207884	0.141431511188451	0.48332515157043	2.86814713773454	2.12465650722929	2.57867962858111	3.04576161724729	2.48408662334574
BMF81_00183	ATP synthase subunit beta	207914	209311	-0.0260175480907039	0.76972395337165	21.670445040661	21.0314099829532	19.351926019994	20.8299120772759	19.7571540740521
BMF81_00184	Circadian clock protein KaiB	209603	210361	-0.096921224863389	0.400248250972273	26.804782509445	21.8920303403119	24.0361330517285	21.5268236337647	23.7721312908551
BMF81_00185	Twitching mobility protein	210388	211671	0.145552067967935	0.150487119215474	118.620900140873	110.697293465262	103.620337368672	129.883664898206	115.567797441934
BMF81_00186	hypothetical protein	212328	212702	0.13449570347463	0.547999257342016	577.878534417626	702.02416212919	962.178708018555	888.433176827556	752.476053776509
BMF81_00187	UDP-N-acetylglucosamine 2-epimerase	213092	214198	-0.0493225209521257	0.468152470830409	62.0015510885578	62.9328636318548	64.7272244385131	61.6895785188221	60.5135055338293
BMF81_00188	hypothetical protein	214206	215093	-0.0034957729803262	0.95943801477796	290.036953150415	280.535342112768	294.206053770961	287.721226673352	287.403045375466
BMF81_00189	Glycyl-glycine endopeptidase LytM	215289	215966	0.0475488726954273	0.786319834804924	8.78148753281687	11.4570085073377	13.0353438105339	11.563569529888	11.4672370868402
BMF81_00190	Glycogen synthase	216166	217605	-0.077965798935665	0.376451250173981	685.133073679329	711.060675881457	763.525746172723	694.227156419347	669.865731186174
BMF81_00191	Porphobilinogen deaminase	217698	218669	-0.1983428884353	0.0766651432303816	424.910687071784	395.455054206322	361.417327392969	328.942254662707	357.679589033608
BMF81_00192	Diacylglycerol kinase	218948	219964	0.0160767380533952	0.854558445067483	79.2104339149651	73.717512485006	68.583415075749	77.2539366137384	72.0096273488479
BMF81_00193	3'%2C5'-cyclic adenosine monophosphate phosphodiesterase CpdA	219971	221533	-0.057755368745336	0.449900425789219	42.1723856918746	39.5616420523326	40.1469663275426	38.304324067754	39.7453859735318
BMF81_00194	hypothetical protein	221818	222228	0.0820401066248701	0.481454308432842	16.2174245565731	14.9532787091074	13.6977569261327	16.7775004339893	14.8178655555391
BMF81_00195	hypothetical protein	222558	222995	0.18605018467913	0.179014293031272	5.84252194723703	5.29819407498948	5.27564731351916	6.58194247794964	5.83471509204464
BMF81_00196	hypothetical protein	223189	223650	0.261971307603824	0.160470146396672	8.56903218928098	6.15881443234818	6.43487026581709	8.62105406915757	8.20326280267662
BMF81_00197	hypothetical protein	223751	224437	-0.130460413829501	0.205245058575843	24.3969552827049	24.6621521155602	21.2208773104336	21.4752005555063	21.2880446675094
BMF81_00198	hypothetical protein	224871	228023	-0.188382332791512	0.152338918500156	9.84376425049633	10.0853948127972	8.82428900422711	8.87916946044971	7.91441552089223
BMF81_00201	hypothetical protein	229833	230579	-0.0714395539958326	0.651004510446547	7.75462003906006	8.92893620759649	6.88436487997343	8.05320020831486	6.87456530646843
BMF81_00202	Arginine decarboxylase	230762	232264	-0.0599202921456232	0.532739543190815	15.013510943203	16.5669418791549	14.8569798784306	14.6867657645229	15.0200586527882
BMF81_00203	Alkaline phosphatase D	232399	233082	0.0656962864684321	0.719687038876959	4.0012423032593	4.57204564846808	4.8498103106342	5.39461167800579	3.98609248862455
BMF81_00205	hypothetical protein	234337	234510	0.193836268843127	0.414983057136828	1.16850438944741	1.21024737753567	1.2065381748407	1.13570772168543	1.61754477799257
BMF81_00206	Ribosome-binding ATPase YchF	234562	235653	0.020930943223188	0.830676403776709	42.7389332746369	37.0335697525915	40.0286782711857	42.7697203371081	38.2144953800745
BMF81_00207	hypothetical protein	235933	236211	0.0783766199674858	0.512733156158238	7.68380159121476	7.74558321622828	7.68872366320057	8.75011176480364	7.51002932639409
BMF81_00208	Diaminopimelate epimerase	236359	237198	-0.0970837466230808	0.186941274009945	76.7317882403797	73.2334135339917	74.4031874485101	68.1166517619965	71.7207800670635
BMF81_00209	RNA-binding protein Hfq	237334	237549	0.00956727904902487	0.890002068921892	83.2116762182244	83.9373792286405	79.0400792577018	80.6352482396654	84.5744841064688
BMF81_00210	Inner membrane protein YbaL	237686	239962	0.125132800637206	0.135981859190259	29.6729296471796	31.6546925190996	30.5892913739026	32.6257854593269	34.22840289145
BMF81_00211	hypothetical protein	240321	241397	0.305765698409506	0.20909683149099	99.8186022379466	104.995683597761	75.680698457165	89.4369830827275	141.679591715242
BMF81_00213	Oxygen-independent coproporphyrinogen-III oxidase	241955	243337	0.327435713398979	0.177191478077065	35.8695438336431	45.2363575336665	33.2152862250264	37.0653701895517	58.6359982022308
BMF81_00214	hypothetical protein	243547	243819	0.479205303279267	0.00245491371664403	13.5617327623744	14.2540246687534	14.0289634839321	21.0364043903096	17.8507620142752
BMF81_00215	putative manganese catalase	244126	244818	0.237243466167092	0.119395708866993	6.76316176922589	6.50844145252515	5.46490820369025	7.20141941705079	7.48114459821565
BMF81_00216	hypothetical protein	245099	245329	0.00670308575398926	0.974885181801606	1.87668886790038	2.52807229974117	2.50770679476695	2.60696545205064	2.05081570066915
BMF81_00217	Bifunctional purine biosynthesis protein PurH	245697	247235	-0.106592659845131	0.163740579728495	55.7695276781716	59.4365934300851	57.3933649443833	52.758785980114	54.1299806063943
BMF81_00218	hypothetical protein	247726	248007	0.181564421189299	0.398102994678956	6.86938944099384	6.88496285886958	7.66506605192918	9.91163102561829	6.26798601472122
BMF81_00219	Polyphosphate glucokinase	248029	248736	0.375238420666495	0.0194256743443595	6.6923433213806	5.86297618450613	6.43487026581709	7.69183866050586	8.72318790988852
BMF81_00220	Creatinine amidohydrolase	248932	249735	-0.0310679288338349	0.758701112473436	19.4750731574568	22.5374956083309	23.0661709896017	21.5784467120231	20.9414279293681
BMF81_00221	hypothetical protein	250094	250597	0.0978933755602624	0.18352788650315	116.460937481591	119.491757742022	123.114209056295	130.580576454695	125.61968284803
BMF81_00222	hypothetical protein	250765	251148	0.0435344164245184	0.732968430267184	40.3311060478968	35.0433851761995	31.1334164331444	38.3817586851416	34.690558542305
BMF81_00223	hypothetical protein	251406	252011	0.0492021494113833	0.697572337970682	147.444008413909	129.335103079312	114.50283855351	143.512157558431	126.284031596134
BMF81_00224	Toluene 1%2C2-dioxygenase system ferredoxin subunit	252211	252567	0.00576141353869335	0.958201478501446	24.5385921783955	30.1755012798893	26.0470300097964	27.7732161030346	26.3139873705577
BMF81_00225	hypothetical protein	252707	253774	-0.0743787696940807	0.313787928164387	216.421176615229	209.023169293494	202.059657868911	198.335866668883	198.958007693086
BMF81_00226	hypothetical protein	254189	255079	-0.0690396273568874	0.367064626978158	68.1627560510987	64.8961538220793	65.271349497755	65.6129324664627	60.3979666211155
BMF81_00227	DNA repair protein RecN	255382	257109	0.0136341005850067	0.853943517697367	54.0344757059619	56.3975277931622	56.0448811019143	58.2308322755074	53.8122485964315
BMF81_00228	putative protein kinase UbiB	257443	259470	-0.0798383315570838	0.466137903541484	337.414494758919	372.406565260809	386.872917120981	317.456119750206	374.374961920745
BMF81_00229	hypothetical protein	259956	260558	0.201511357694179	0.267289372888987	2.15996265928157	2.23223405189912	1.82163606789675	2.3488500607585	2.39743243881042
BMF81_00230	hypothetical protein	260542	261642	0.092682855629461	0.755837301896343	2.26619033104951	2.12465650722929	1.3957990650118	1.6261269651405	2.4552018951673
BMF81_00231	hypothetical protein	261744	261962	0.150181119856881	0.214912979461098	39.2688293302174	37.006675366424	36.0305419663214	46.0477858065183	36.9724520684017
BMF81_00232	Serine/threonine-protein kinase pkn1	262129	263499	-0.00457142007400452	0.944028688114668	138.025154850484	139.904596843123	135.960291976657	138.453095889105	136.595879555837
BMF81_00233	hypothetical protein	263761	264222	0.180406032490993	0.370394347255937	19.758346948838	16.5669418791549	14.6204037657168	22.5592851989333	15.7710615854276
BMF81_00234	hypothetical protein	264324	264752	0.156320971209469	0.208889017677652	41.5704288851895	40.5836287266961	38.7275096512595	50.1518205280634	39.6009623326396
BMF81_00235	Valine--tRNA ligase	264858	267890	-0.138483417518797	0.188678890843256	361.49276702632	406.320386217975	432.0826122606	358.057670800461	368.713555197771
BMF81_00236	hypothetical protein	267999	268388	-0.110944625906896	0.582714215280451	2.05373498751362	2.93148809225306	2.43673396095279	2.27141544337086	2.33966298245354
BMF81_00237	Xylulose kinase	268438	269697	0.110919518818499	0.300292765331675	17.2797012742525	19.5522187437429	19.8960510792359	21.5010120946355	19.3816526077324
BMF81_00238	Photosystem I reaction center subunit XII	269857	269952	-0.0352363395597903	0.86944473641668	54.1052941538072	51.6910102138568	44.2397330774925	60.4506246406199	37.0302215247585
BMF81_00239	hypothetical protein	270989	271399	0.0495809275559539	0.567428468682242	36.9672297752452	34.2634479773432	33.6411232279114	34.6390855114056	37.6945702728626
BMF81_00240	Photosystem I assembly protein Ycf3	271605	272327	0.259377384411872	0.16106404274768	400.867824028306	336.610137271921	282.211644856368	449.869315483076	363.658727766544
BMF81_00241	hypothetical protein	272775	273239	0.10142420522135	0.39896361032118	172.407511279376	155.933650998929	176.580410529628	200.039428251411	161.061244322975
BMF81_00242	Disulfide-bond oxidoreductase YfcG	273252	273809	0.0708703080843251	0.499263147840039	170.814096202857	148.591483575213	153.041087314598	177.609200748123	153.146828802082
BMF81_00243	hypothetical protein	273988	274479	-0.042546206996498	0.596465837168281	46.1382187712112	48.1409512397522	43.5063471280795	43.8021819022766	45.3779079683273
BMF81_00244	hypothetical protein	274850	275266	-0.0867708311027235	0.377902773553379	121.241182711149	109.729095563234	100.592163125935	103.684952682054	104.389407636878
BMF81_00245	hypothetical protein	275400	275903	-0.0699916600311872	0.630521225777531	305.015054869696	255.012569639849	249.564141301855	288.908557473296	225.15645615093
BMF81_00246	ATP-dependent dethiobiotin synthetase BioD	276155	277249	-0.13987528987672	0.0824481360636654	416.200017986812	408.202993249697	408.164767265229	380.668579077652	365.102964175466
BMF81_00247	L-arabinose transport system permease protein AraQ	277584	277964	-0.349169396160112	0.076008285318013	3.18683015303838	4.00726353895144	3.97447869359291	2.76183468682593	3.11955064327139
BMF81_00248	Cytochrome c-550	278235	278726	-0.0267244655771559	0.813464700153187	839.375653086387	768.265035259642	833.079123310599	878.366676567162	718.883114904985
BMF81_00249	Plastocyanin	279130	279549	0.995711070857238	0.000140042978945529	220.31619124672	215.424033201349	229.881008724061	504.641401515269	380.20967701279
BMF81_00250	hypothetical protein	279721	280062	0.0206181666752008	0.806459337681061	26.6631456137544	29.0190426746886	29.761274979404	28.3668815030065	29.4624227420076
BMF81_00251	hypothetical protein	280337	281836	0.114702183070065	0.174916466643507	148.93119581866	157.1976871488	165.414018009533	174.176266043938	166.231610666915
BMF81_00252	hypothetical protein	282054	282416	0.105516582169525	0.361267719569435	56.442302932702	65.111308911419	71.7062197635721	70.3106325879797	68.3990363265431
BMF81_00253	hypothetical protein	282740	283231	0.0780383953114631	0.54504592776806	22.6264940865725	21.7306640233071	26.7094431253952	27.0763045465458	22.9633589018588
BMF81_00254	Lipase 1	283235	284134	0.07217481344222	0.378540484132362	50.2456887462385	49.889086340637	55.1932070961444	55.1076360408725	53.783363868253
BMF81_00255	Ferrochelatase	284416	285582	-0.0365495339778038	0.687553537167483	341.734420077482	322.194746286162	292.762939483406	306.202288689869	315.594540077622
BMF81_00256	hypothetical protein	285760	286974	-0.0456497887847495	0.631649898609053	196.131691307551	189.90126072843	170.405773987796	170.846577496269	188.53062082067
BMF81_00257	Adenylosuccinate lyase	287291	288559	-0.299938877793264	0.00648610957752586	295.950293545498	317.273073617517	300.735554481863	237.672652301805	257.276273885354
BMF81_00258	hypothetical protein	288662	289684	0.10136710966327	0.46630635672387	5.45302048408789	6.72359654186483	6.38755504327432	6.504507860562	6.81679585011156
BMF81_00259	mRNA interferase HigB	290133	290273	-0.0335697133237939	0.76133700507468	12.5348652686176	11.8604242998496	10.6932402946666	11.1505849038206	11.6694301840893
BMF81_00260	Antitoxin HigA	290261	290692	-0.00776275475730369	0.930443994711025	31.6558461868479	30.2561844383917	28.1998726354925	31.077093111574	28.6247656248329
BMF81_00263	hypothetical protein	292489	292734	0.581509531416456	0.0204278514093526	2.51405489850805	1.7212407147174	2.22381545951032	3.20063085202257	3.20620482780671
BMF81_00264	N-acetylmuramoyl-L-alanine amidase LytC	293075	293596	0.61968321162882	0.000236862916841925	19.7229377249153	17.2930903056763	19.2099803523657	28.8831122855908	28.6825350811897
BMF81_00265	hypothetical protein	294162	294866	0.127480764102367	0.546995040947167	5.59465737977849	6.88496285886958	6.245609375646	8.23388098221936	5.40144416936806
BMF81_00266	Competence protein ComM	294960	296492	-0.0566883407024815	0.591614203457048	61.3995942818728	68.2848464791792	74.4031874485101	68.7103171619684	62.1599350400003
BMF81_00267	Outer membrane usher protein SfmD	296601	298919	-0.0839819593404349	0.501196517564467	12.7473206121535	13.2858267667249	10.9771316299233	11.0989618255621	12.1604705631227
BMF81_00268	hypothetical protein	298926	299438	0.162337991196803	0.120454578051719	25.0343213133126	26.5447591472823	28.105242190407	31.4900777376414	27.9893016049072
BMF81_00269	hypothetical protein	299526	300308	0.171112034867336	0.0387256863417183	80.3789383044125	77.5365153207852	77.9281715279467	85.4878175959577	91.5357035974725
BMF81_00270	hypothetical protein	300425	300937	0.325690475327154	0.00619340793242509	89.5499273003785	80.7907360470477	79.2056825366015	108.279406647054	100.143352594647
BMF81_00271	hypothetical protein	301406	302020	0.0254300216716651	0.841932982069664	186.783656191972	157.762469258316	149.894625015504	181.66161239141	153.724523365651
BMF81_00272	hypothetical protein	302416	302736	-0.11559171355682	0.380607641568634	6.16120496254087	6.61601899719499	6.45852787708848	6.37545016491593	5.45921362572493
BMF81_00273	HIT-like protein	302862	303212	0.0704990774546638	0.580346925047182	66.7109778702701	54.6224983061098	52.3779513548494	64.0642401187099	57.4228396187363
BMF81_00274	Photosystem II protein D1 2	303386	304468	-0.0830955966082771	0.725787449729802	8049.96837579887	9988.57502259438	10227.7531352908	6860.70710054516	10928.8835230505
BMF81_00275	Recombination protein RecR	304853	305410	-0.0132602969899658	0.893536699332002	81.0871227828654	92.220850168218	98.6285813904097	91.8632677608736	87.8384583906324
BMF81_00276	hypothetical protein	305666	305791	0.239164041738926	0.0746783412728255	42.7389332746369	40.287790478854	34.3035363435102	43.6731242066306	48.5841127961341
BMF81_00277	Histone deacetylase-like amidohydrolase	306264	307184	-0.0516836785044386	0.609479455390835	41.4642012134216	40.8794669745381	46.534521370817	44.0602972935688	38.8499594000002
BMF81_00278	hypothetical protein	307240	307458	-0.12360218577378	0.580975337924388	33.5679442786709	33.9407153433336	39.9340478261002	41.1177818328384	24.6097884080299
BMF81_00279	DNA gyrase subunit A	308192	310834	-0.17493728772453	0.0566739680794389	610.525838874308	630.511989309916	662.507746043904	562.356003008192	561.779078342456
BMF81_00280	Apolipoprotein N-acyltransferase	310794	312374	-0.206339355583408	0.148514451682711	50.1040518505479	60.4047913321136	66.9746975092948	50.5131820758724	52.136934362082
BMF81_00281	hypothetical protein	312812	313537	0.0565135682546126	0.435480431220071	44.7572590382279	42.8427571647627	43.3880590717226	45.9961627282599	44.8002134047586
BMF81_00282	Toxin RTX-I translocation ATP-binding protein	313497	316142	-0.0136858686014866	0.846221930043232	131.191174633413	131.405970814206	138.870178163038	129.728795663431	135.411605700521
BMF81_00283	Hemolysin secretion protein D%2C plasmid	316279	317781	0.0618908773677037	0.353865083093332	109.910231055901	112.09580154597	114.124316773168	117.545749194442	116.37656983093
BMF81_00284	Chaperone SurA	318332	319069	0.223221695532891	0.0388437188481592	32.045347649997	28.9652539023537	32.8131068334129	37.7364702069113	35.2682531058738
BMF81_00285	hypothetical protein	319158	319337	1.5096324890482	0.0107029807734428	145.531910322086	93.0276817532417	130.660987051867	522.735290444848	177.814386666469
BMF81_00286	hypothetical protein	319724	320017	0.0144076898534823	0.968011187780062	441.411385419738	218.086577431927	204.212500494607	251.481825735935	329.834711069593
BMF81_00287	hypothetical protein	320107	320274	0.975786674497281	0.00247957433963499	24.2199091630917	16.3248924036478	19.5885021327079	46.1252204239059	32.4664344725652
BMF81_00288	Putative mycofactocin radical SAM maturase MftC	320323	321582	0.300670026784422	0.102246209252184	226.406577761416	181.133690837838	156.30583767005	217.023420998434	245.837921526693
BMF81_00289	hypothetical protein	321877	322209	0.357837247121333	0.157476866923773	114.053110254851	77.9399311132971	65.153061441398	115.97124530756	103.407326878811
BMF81_00290	hypothetical protein	322238	322675	0.30771675419715	0.144974278142678	227.114762239869	169.864943033673	142.750026411545	215.861901737619	229.315857008626
BMF81_00291	hypothetical protein	322719	322946	0.520638448834166	0.00950049994655715	96.9858643241347	71.2163345714322	77.64428019269	126.399107115762	108.548808494573
BMF81_00292	hypothetical protein	323180	324271	0.558979134663227	0.0183468699164601	137.387788819877	98.1914038973939	89.7096619410971	155.875884801325	163.37202257725
BMF81_00293	hypothetical protein	324298	325449	0.494588521741592	0.0429625359108191	119.187447723635	85.4703592401857	72.4869209355278	132.309949576352	127.728268005056
BMF81_00294	hypothetical protein	325809	326357	0.0548232286875834	0.592395864827636	20.2186668598324	21.4617201616325	22.6639915979881	20.6750428425006	23.9454396599258
BMF81_00295	hypothetical protein	326514	328067	0.0630325181450305	0.4465645954021	166.0338509733	172.527487264251	183.393802575787	175.07966991346	188.472851364313
BMF81_00296	hypothetical protein	328091	328771	0.277013731703676	0.0406618430536208	36.5777283120961	37.9479788822851	42.252493730696	51.4423974845241	42.9227060731601
BMF81_00297	hypothetical protein	328819	329643	0.0620985888110781	0.406536554876509	24.9635028654673	25.6303500175887	25.0297527251268	25.8373506683435	26.8050277495912
BMF81_00298	hypothetical protein	329688	330737	0.0789082254698442	0.497183453777693	18.4127964397773	16.7552025823271	15.4720777714867	18.9456697208433	16.6376034307807
BMF81_00299	hypothetical protein	330754	331524	0.171480317361011	0.0709693398932749	37.3213220144717	34.7475469283574	39.1533466541444	41.6340126154226	41.8828558587363
BMF81_00300	hypothetical protein	331673	334420	0.0141441268055081	0.846513496573617	190.218350912469	185.517475783134	201.278956696955	193.999528095175	194.480874825428
BMF81_00301	hypothetical protein	334368	334745	-0.147859541554012	0.226733407874794	42.4202502593331	38.0555564269549	36.2198028564925	32.0321200593549	38.1567259237177
BMF81_00302	hypothetical protein	334794	335399	0.158408122275404	0.189764940548507	73.1908658481148	60.3510025597787	66.9510398980234	80.1190174570811	68.9767308901119
BMF81_00303	UDP-N-acetylmuramoyl-tripeptide--D-alanyl-D-alanine ligase	336340	337692	-0.0948340998033445	0.247881228776425	23.9366353717105	23.3712215795221	24.7931766124129	21.8881851815737	23.1366672709295
BMF81_00304	Chaperone protein dnaK2	339374	340696	-0.260007391717614	0.0535071298257864	58.8855393833647	58.3070292110518	53.4662014733332	42.3567357110406	52.6568594692939
BMF81_00306	Chaperone protein dnaK2	342133	342783	0.170113862123872	0.04320441481209	51.5912392552991	53.3853565424067	54.5781092030883	61.1217246579794	58.5782287458739
BMF81_00307	sn-glycerol-3-phosphate-binding periplasmic protein UgpB	343121	344458	0.0714637725826619	0.349097664814097	48.6168644457966	46.1238722771927	48.8293096641414	51.5456436410409	49.0173837188106
BMF81_00308	N-acetylgalactosamine-N%2CN'-diacetylbacillosaminyl-diphospho-undecaprenol 4-alpha-N-acetylgalactosaminyltransferase	344476	345648	0.100274443484725	0.415443209950727	26.6985548376771	23.9091093028713	26.1889756774247	30.4834277116021	24.3498258544239
BMF81_00309	putative glycosyltransferase EpsJ	345795	346457	0.117358337790167	0.449999720780544	71.0309031888332	55.214174801794	57.8901747810824	74.4146673095248	58.6071134740523
BMF81_00310	hypothetical protein	346513	347148	0.0849682981376328	0.524442573687854	25.4592320003844	22.779545083838	22.3327850401887	28.0313314943267	21.7790850465429
BMF81_00311	tRNA (mo5U34)-methyltransferase	347154	348002	0.0096967432156758	0.880838005649163	77.1921081513741	76.0573240815749	78.4249813646458	79.0607443527834	76.4289907601491
BMF81_00312	Aspartate--tRNA ligase	348289	350076	-0.0717530956306957	0.351224958903809	201.088982656722	219.996078849817	210.883946873138	199.652255164473	201.239901219183
BMF81_00313	Cellulosome-anchoring protein	350164	350970	0.145106060833613	0.26201537382604	20.8206236665174	24.2049475507134	26.8040735704807	27.5667237900009	25.476330253383
BMF81_00314	Stress response protein YsnF	351335	352267	0.0502685594056685	0.699384814517899	17.8816580809376	17.8309780290255	20.6767522511917	21.5526351728939	17.3886063634202
BMF81_00315	hypothetical protein	352403	352558	0.422674414737047	0.205854225713713	10.6581764007172	9.14409129693616	7.99627260972859	16.6742542774724	8.00106970542755
BMF81_00316	Adenosyl-chloride synthase	352665	353468	0.0927744932308514	0.404568527426974	139.016613120319	147.865335148691	137.450721486755	134.813668871886	166.895959415019
BMF81_00317	hypothetical protein	353540	354196	0.190101647625025	0.0340318306076116	62.6389171191655	61.2923060756398	66.4069148387815	70.4138787444966	74.3781750594799
BMF81_00318	hypothetical protein	354469	355797	0.0683526777986795	0.497562099384144	2650.52204750594	2394.11136224106	2443.9258747793	2616.28341767629	2618.28507046276
BMF81_00320	Chaperone protein DnaJ	356561	358846	-0.00889657461744317	0.897946576475545	238.056212431967	235.110723875929	232.861867744256	227.528717424024	240.263168988254
BMF81_00321	Acetoin:2%2C6-dichlorophenolindophenol oxidoreductase subunit alpha	359497	360531	-0.11708082817349	0.131650142859404	424.556594832557	418.261493676327	412.707028629335	379.455436738579	392.312378119556
BMF81_00322	Putative glucose-6-phosphate 1-epimerase	360739	361611	0.0368709392828895	0.680904636337417	159.518553771532	168.036124774286	186.232715928353	174.898989139556	176.543458626618
BMF81_00323	tRNA-Lys(ttt)	361669	361741	-0.335758742947086	0.0279614976416663	28.1503330185057	31.8160588361044	30.494660928817	26.6375083813491	21.1436210266172
BMF81_00324	Fructose-bisphosphate aldolase	362089	363168	-0.209024740186098	0.116863801294823	3721.43861582253	3935.50931665665	4077.79148201505	3121.44104997414	3646.58139361518
BMF81_00325	hypothetical protein	363339	363896	-0.0202402275532332	0.825960939398478	40.5435613914327	43.7571662944563	42.8675916237521	38.8979894677259	44.7424439484017
BMF81_00326	Low conductance mechanosensitive channel YnaI	364717	365814	0.28245692840433	0.0459817452660661	39.0209647627588	33.9676097295011	35.5337321296223	48.6031281803105	39.3121150508552
BMF81_00327	Low conductance mechanosensitive channel YnaI	365820	366950	0.15419782129683	0.156259358705446	29.5667019754116	26.5716535334498	24.6039157222418	30.3027469376976	29.5201921983645
BMF81_00328	Sulfoxide reductase heme-binding subunit YedZ	367252	368523	-0.520337181665626	0.000976071001709502	221.697150979703	216.634280578885	210.079588089911	138.453095889105	162.938751654573
BMF81_00329	hypothetical protein	368498	369139	-0.476867598303624	0.00271313971061423	36.9318205513226	39.6692195970025	39.2716347105014	25.2178737292424	30.3289645873607
BMF81_00330	UDP-glucose 4-epimerase	369222	370220	-0.0602846291082916	0.452930341383599	45.0051236056864	44.7253641964848	46.7237822609881	41.6598241545519	45.6089857937549
BMF81_00331	hypothetical protein	370525	371250	0.181704751351375	0.102688566670248	93.8698526189416	86.7612897762237	104.897848377327	111.738152890369	104.187214539629
BMF81_00332	putative multidrug resistance ABC transporter ATP-binding/permease protein YheI	371527	373278	-0.0400798756266041	0.604780299738155	180.870315796889	182.801142780221	188.125324830064	170.433592870202	187.375231693532
BMF81_00333	hypothetical protein	373834	375111	-0.0420370742594974	0.600514042227154	30.4165233495552	27.8087952971529	28.7676553060058	28.5991853551694	27.7004543231228
BMF81_00334	5'-nucleotidase SurE	375570	376241	-0.117920379919055	0.270795555878728	113.592790343857	121.186104070572	111.403691476958	96.3544755693569	116.347685102751
BMF81_00335	hypothetical protein	376356	377090	-0.0154498114122682	0.82594256515561	69.6145342319273	67.9890082313371	69.7189804167756	70.9301095270809	65.7994107904836
BMF81_00336	hypothetical protein	377352	379046	-0.0273871465385208	0.78606590565804	118.514672469105	127.34491850292	137.261460596584	116.539099168403	134.14067766067
BMF81_00337	hypothetical protein	379179	379376	0.199575823118181	0.128910137729676	10.7998132964078	10.6232825361464	12.6331644189203	12.5185964776689	13.6047069720447
BMF81_00338	Succinyl-CoA ligase [ADP-forming] subunit beta	380227	381453	-0.0354787603261674	0.584604510927742	111.680692252034	110.428349603588	107.784076952436	107.814798942728	106.75795534751
BMF81_00339	Succinyl-CoA ligase [ADP-forming] subunit alpha	381538	382437	0.0228947250140975	0.808824107769514	32.6118952327594	29.74519110121	32.6948187770559	34.2002893462089	30.1556562182901
BMF81_00340	hypothetical protein	382470	382718	-0.0615176552602666	0.58156654046455	15.1905570628163	14.5498629165955	12.917055754177	14.1447234428094	13.0558971366543
BMF81_00341	hypothetical protein	383145	385010	-0.0281509029476325	0.683056218849136	188.872800403408	189.90126072843	183.60672107723	180.500093130596	187.173038596283
BMF81_00342	putative iron export permease protein FetB	385150	385926	0.072243678895709	0.459741907166178	84.9113189665115	75.1698093380488	71.824507819929	84.3262983351431	78.1331897226769
BMF81_00343	dTDP-3-amino-3%2C4%2C6-trideoxy-alpha-D-glucose transaminase	386377	387525	-0.000580098096133678	0.995346495404441	101.943155673305	118.120144047481	123.137866667566	116.874649177082	111.899436963272
BMF81_00344	hypothetical protein	387651	388397	-0.132353130236289	0.172720527346828	603.337766418011	621.179637309808	562.577996033568	516.514709514707	570.444496795988
BMF81_00345	hypothetical protein	388618	389481	0.0736059000203317	0.334887013286417	293.330010975222	288.092664625824	300.759212093135	320.321200593549	298.581435180522
BMF81_00346	Metalloprotease PmbA	389738	391048	-0.0145412714886221	0.823023401616161	151.303613821478	151.522971667466	152.307701365185	151.565357766746	148.814119575317
BMF81_00347	H(+)/Cl(-) exchange transporter ClcA	391272	393935	-0.102487829456689	0.275539792864961	48.9001382371778	51.7179046000242	56.9911855527697	48.783808954215	49.1329226315244
BMF81_00348	putative S-adenosylmethionine-dependent methyltransferase/MSMEI_2290	393996	394439	0.185025602336507	0.153836313486805	13.10141285138	10.9998039424909	13.106316644348	14.6867657645229	13.4891680593309
BMF81_00349	hypothetical protein	394491	394751	0.262878041303565	0.152423207962479	6.76316176922589	5.24440530265456	7.19191382650145	7.27885403443843	8.08772388996286
BMF81_00350	GDP-mannose-dependent alpha-mannosyltransferase	394771	396090	0.0388541678283178	0.762097029003408	33.8158088461295	37.9210844961176	44.334363522578	41.2468395284844	38.3300342927883
BMF81_00351	Serine/threonine-protein kinase F	396741	398789	0.232393575747149	0.168663830081565	67.5607992444136	72.023166156456	61.8883110859467	65.5613093882043	92.2578218019335
BMF81_00352	hypothetical protein	399551	399910	-0.237347003655502	0.0303717747656126	25.8487334635335	28.0777391588275	28.6493672496489	24.3919044771075	22.3278948819332
BMF81_00353	hypothetical protein	400251	400682	0.447378917753212	0.0736870220432001	1.2393228372927	1.23714176370313	1.06459250721239	1.806807739045	1.38646695256506
BMF81_00354	hypothetical protein	401154	401489	0.374527423025897	0.0632363248779657	107.07749314209	89.0204182142903	83.4167373429083	140.853569028122	100.547738789145
BMF81_00355	Sensor histidine kinase ResE	402207	404267	0.0145494774687897	0.852602273131887	512.831790071721	540.119957401085	549.258760887777	524.929271270831	554.066855918813
BMF81_00356	hypothetical protein	404233	404823	0.024116167813752	0.746982420616047	43.836619216239	47.3610140408958	45.375298418519	46.8737550586531	45.7245247064686
BMF81_00358	K(+)/H(+) antiporter NhaP	405516	407435	-0.16187472924426	0.135950257324783	262.842669177821	293.84806326566	292.739281872135	235.065686849754	271.169828139183
BMF81_00359	Cytochrome b6	407425	408033	0.207464174156296	0.106210484922325	16.5361075718769	17.0241464440017	17.0571377266696	17.3711658339612	21.6346614056507
BMF81_00360	hypothetical protein	408133	408825	-0.0374143349068222	0.806858759896143	12.5348652686176	11.4301141211702	15.4957353827581	12.286292625506	13.4025138747956
BMF81_00361	hypothetical protein	409387	410799	-0.0598535513309616	0.515980516916375	781.906482659928	796.611718280145	854.631207178832	739.758711443281	816.455726691751
BMF81_00362	Metalloprotease TldD	410933	412327	0.103918840336633	0.203321295296977	81.228759678556	88.2942697877689	89.9935532763537	95.2445793868007	90.7269312084763
BMF81_00363	hypothetical protein	412415	412831	-0.0452694786503608	0.716121090146014	26.4152810462959	32.8111511243004	33.4282047264689	28.9347353638492	31.0221980636433
BMF81_00364	Deoxyribodipyrimidine photo-lyase	412828	413670	0.0771623051184416	0.308987323802523	39.4812846737533	39.991952231012	39.0587162090589	40.4466818154788	42.9227060731601
BMF81_00365	Methylxanthine N1-demethylase NdmA	413794	415131	0.266941557931459	0.136161504679215	55.6633000064037	55.5638018219709	69.8845836956753	83.11315599607	62.2177044963572
BMF81_00366	hypothetical protein	415154	415360	0.0569340674066737	0.817674421853082	2.08914421143627	1.34471930837297	2.05821218061061	1.806807739045	1.99304624431228
BMF81_00367	Putative peroxiredoxin bcp	415402	415881	0.217167674797984	0.0550364369855568	35.0197224594995	32.7035735796305	32.1506937178141	41.5823895371642	35.7592934849072
BMF81_00368	hypothetical protein	416046	416672	0.0779575037466477	0.639588343289265	20.0416207402191	14.3078134410883	15.0225831573303	18.1197004687084	16.4931797898886
BMF81_00369	Cysteine desulfurase IscS	416676	417842	-0.0497635132027306	0.592271739960665	15.1905570628163	16.3248924036478	16.9388496703126	15.3578657818825	15.8866004981413
BMF81_00370	Cyanophycinase	417984	418952	-0.26563135289191	0.117135207896039	220.174554351029	239.44072004889	195.766733270722	155.204784783965	208.258890166544
BMF81_00371	Glycogen synthase	419178	420368	0.0951942357805559	0.33698116968821	18.9793440225397	21.7306640233071	21.9306056485752	22.7399659728378	21.923508687435
BMF81_00372	Elongation factor 4	420695	422506	-0.00876270203120392	0.900981135257309	483.335906544154	477.240882541565	489.949129430411	477.461850812206	483.703658076136
BMF81_00373	hypothetical protein	422957	423193	0.133809437062266	0.137879421546427	308.308112694502	283.628196522026	272.417393790014	317.636800524111	314.554689863199
BMF81_00374	Signal transduction histidine-protein kinase BarA	423373	425136	0.0459694466382988	0.634170649825153	280.547281139145	251.032200487065	235.866384375722	270.014510830711	258.113931002529
BMF81_00375	Fe/S biogenesis protein NfuA	425337	425567	0.168579071392835	0.38523115379632	383.056984395213	293.84806326566	253.443989550362	380.642767538523	316.287773553905
BMF81_00376	hypothetical protein	425770	428004	-0.0286175900422805	0.739533090145388	157.535637231864	166.207306514899	177.47939975794	157.011592523011	170.622089350038
BMF81_00377	Hemolysin secretion protein D%2C plasmid	428510	430090	0.0474339999883415	0.533248343837967	276.546038835886	253.479589628304	260.730533821949	268.285137709053	276.484618124016
BMF81_00378	Leukotoxin export ATP-binding protein LtxB	430348	433344	0.0552506268482243	0.533065252558503	481.707082243712	478.558707463771	539.275248931252	514.294917149595	524.460009535913
BMF81_00379	Foldase protein PrsA	433399	434178	0.056888303927705	0.5479376046784	421.121900112061	377.355132315621	372.276170966536	425.503222545098	386.333239386619
BMF81_00380	hypothetical protein	435394	435723	-0.0372191329026987	0.740192967273844	31.54961851508	26.9750693259617	26.5438398464955	29.2444738333998	25.938485904238
BMF81_00381	hypothetical protein	435726	436160	-0.110601947457965	0.243011021173804	17.1026551546393	17.2661959195089	17.4120018957404	16.8291235122477	15.1355975655019
BMF81_00383	3-phytase	436708	444804	0.72711247499457	0.00269872756061463	30.9122524844723	32.1656858562813	33.3335742813834	43.4666318935969	63.0264768853535
BMF81_00384	DNA protection during starvation protein 2	445248	445787	-0.369911834341574	0.00632997925166675	63.1700554780052	59.8669036087644	63.3550829847727	52.1651205801421	43.9625562875839
BMF81_00385	hypothetical protein	445961	446728	-0.384056667113238	0.0016692416401858	42.7035240507143	41.9552424212365	39.4608956006724	31.6707585115459	31.7154315399258
BMF81_00386	hypothetical protein	446849	447121	0.263109068994831	0.266673478034142	2.23078110712687	1.61366317004756	2.081869791882	2.68440006943829	2.02193097249072
BMF81_00387	Anti-sigma F factor antagonist	447772	448101	0.176979097834116	0.32335988273292	35.975771505411	25.4420893144165	27.7267204100648	36.7556317200011	30.2711951310039
BMF81_00388	Alkaline phosphatase synthesis transcriptional regulatory protein PhoP	448098	449234	0.0799998188463752	0.316233167097543	22.2015833995007	20.7624661212786	21.6940295358613	22.5592851989333	22.9922436300373
BMF81_00389	hypothetical protein	449372	450139	0.111436508578973	0.182326111230991	54.7780694083375	53.170201453067	58.7655063981237	61.3024054318839	58.780421843123
BMF81_00390	hypothetical protein	450243	450980	-0.0258651536912026	0.816190529078423	16.1820153326504	15.0339618676098	13.4375232021475	14.9706926949443	14.2112862637919
BMF81_00391	putative phospholipid ABC transporter permease protein MlaE	451370	452143	-0.0725474900936873	0.442436065832576	29.7437480950249	27.7012177524831	25.8341115083539	27.2053622421919	25.5340997097399
BMF81_00392	Endo-1%2C4-beta-xylanase A	452972	454615	-0.347000203545535	0.00498256343460713	22.5910848626498	21.2465650722928	21.2445349217049	17.7325273817702	16.3487561489964
BMF81_00393	hypothetical protein	454617	454832	0.162389906604935	0.370644669466244	4.88647290132552	3.55005897410463	4.163739583764	4.93000397367993	4.41936341130114
BMF81_00394	hypothetical protein	455038	455280	0.255839216899964	0.253866959174119	7.25889090414298	5.59403232283154	5.96171804038936	8.90498099957893	5.97913873293683
BMF81_00395	Toxin RelG	455286	455546	0.203084432862069	0.398186738484094	12.4640468207723	9.89713410962502	8.72965855914157	14.3770272949724	9.32976720163573
BMF81_00396	hypothetical protein	455643	456059	0.00883703489643095	0.959270326740768	5.91334039508233	5.08303898564981	4.37665808520648	4.74932319977543	5.51698308208181
BMF81_00397	hypothetical protein	456056	456322	-0.0196468137473141	0.901732506535071	5.27597436447465	4.625834420803	4.14008197249261	4.8783808954215	4.30382449858738
BMF81_00398	Ycf53-like protein	456432	457061	0.277648372544055	0.151738256099397	152.578345882693	118.792503701668	121.174284932041	184.552504773882	132.523132882677
BMF81_00399	Endoribonuclease PemK	457069	457440	0.095940199548519	0.486140726489829	3.71796851187811	4.08794669745381	3.83253302596459	3.974977025899	4.33270922676582
BMF81_00400	hypothetical protein	457398	457619	0.160622982498243	0.341882142609207	3.61174084011016	3.09285440925782	3.54864169070795	4.18146933893271	3.43728265323422
BMF81_00401	tRNA(fMet)-specific endonuclease VapC	457688	458089	0.24034151497907	0.474462527619679	2.86814713773454	1.77502948705231	1.96358173552507	3.27806546941021	1.81973787524164
BMF81_00402	hypothetical protein	458086	458373	-0.0655360193930307	0.686054175208445	11.1539055356343	10.7039656946488	11.0954196862802	12.2604810863768	8.69430318171008
BMF81_00403	hypothetical protein	458612	458830	0.211556801977035	0.353419671140361	10.2332657136455	7.28837865138147	7.00265293633036	10.7892233560116	8.00106970542755
BMF81_00404	hypothetical protein	458831	459127	0.434093297730918	0.210792672115976	4.95729134917081	3.38869265709987	2.79159813002359	6.22058093014064	3.63947575048329
BMF81_00405	Antitoxin ParD4	459093	459356	0.248602363990668	0.185121741014933	17.3505197220978	14.2809190549209	14.1235939290177	21.0364043903096	15.0778281091451
BMF81_00406	Endoribonuclease HigB	459550	459828	0.377759830191051	0.0765962933104221	12.4286375968497	9.95092288195994	9.55767495364009	15.9773427209836	11.5538912713755
BMF81_00407	putative HTH-type transcriptional regulator YbaQ	459839	460132	0.0535084931469878	0.670799268299734	15.4030124063522	13.4740874698971	14.147251540289	16.3645158079219	13.3447444184387
BMF81_00408	hypothetical protein	460367	460819	-0.0852587664420045	0.662279757495341	13.9866434494462	11.0266983286583	9.58133256491147	12.0281772342139	9.58972975524168
BMF81_00409	hypothetical protein	460758	461462	0.16838332226406	0.700084504542126	3.71796851187811	1.7212407147174	1.46677189882595	2.94251546073043	2.05081570066915
BMF81_00410	Xylulose-5-phosphate/fructose-6-phosphate phosphoketolase	461601	463805	-0.601424340792922	0.0204735304440309	671.040202558115	810.408538384051	1085.03268335086	559.413487547461	568.393681095319
BMF81_00411	hypothetical protein	464284	464391	0.321522338291885	0.0953901976429293	5.20515591662935	4.35689055912841	3.8088754146932	5.83340784320243	5.22813580029742
BMF81_00412	hypothetical protein	464400	464657	0.122260902281275	0.589260825658979	1.80587042005508	1.61366317004756	1.60871756645427	2.14235774772479	1.47312113710038
BMF81_00414	Phytoene desaturase (lycopene-forming)	465068	466762	0.103859674358779	0.39050076567775	87.0712816257931	86.7343953900562	85.8061560813183	80.944986709216	105.08264111316
BMF81_00415	hypothetical protein	466998	467462	0.230110492116576	0.120345864004988	3.89501463149135	3.95347476661652	4.30568525139232	4.98162705193836	4.53490232401489
BMF81_00416	hypothetical protein	467486	468241	0.191668042547527	0.144017439466349	12.3224099250817	12.4789951817011	11.1900501313657	12.4669733994105	14.9334044682529
BMF81_00417	hypothetical protein	468717	470249	-0.0407502314035418	0.802194766488515	4.85106367740287	4.73341196547284	5.08638642334807	4.10403472154507	5.43032889754649
BMF81_00418	hypothetical protein	470213	471382	-0.053406969098295	0.777485746081635	1.80587042005508	2.20533966573166	1.84529367916814	1.75518466078657	2.02193097249072
BMF81_00419	hypothetical protein	471431	472189	0.15324806014034	0.321533354129042	50.2102795223158	44.3219484039729	44.8311733592771	59.7537130841311	43.4715159085504
BMF81_00420	hypothetical protein	472262	472834	0.0323308427310916	0.886591731905734	4.28451609464049	3.98036915278398	3.05183185400884	4.46539626935407	3.17732009962827
BMF81_00421	hypothetical protein	472970	473194	0.0529594063900349	0.816045865697012	6.12579573861822	6.83117408653466	6.62413115598818	8.46618483438229	5.05482743122679
BMF81_00422	tRNA(fMet)-specific endonuclease VapC	473233	473685	0.346008383725222	0.111653446735575	2.79732868988924	2.66254423057847	2.69696768493804	4.05241164328664	2.830703361487
BMF81_00423	hypothetical protein	473981	474439	0.273796428803469	0.132994004498182	11.083087087789	10.1929723574671	11.8288056356932	15.538546555787	11.1206203486989
BMF81_00424	hypothetical protein	474448	475704	-0.0447576872440949	0.804896028023355	3.15142092911573	3.09285440925782	2.57867962858111	3.12319623463493	2.54185607970261
BMF81_00425	Choline-binding protein	475863	476507	0.477887573956118	0.0100041641825316	3.18683015303838	3.73831967727684	3.50132646816518	4.80094627803386	4.9104037903346
BMF81_00427	Glucosamine-6-phosphate deaminase 1	477558	478334	-0.0145393894689161	0.879054904129986	16.1111968848051	17.6965060981882	16.8915344477699	15.8740965644668	17.6196841888477
BMF81_00428	Phosphorylated carbohydrates phosphatase	478506	479174	0.362551885050112	0.00693211387876453	55.9465737977849	59.4634878162525	67.1403007881945	80.1190174570811	76.4289907601491
BMF81_00429	Leukotoxin	479350	481764	0.622935594397899	0.000776614963425688	49.183412028559	48.3023175567569	48.4034726612565	66.3872786403391	83.4190949793312
BMF81_00430	Hemolysin%2C plasmid	481864	484383	2.57480112959965	1.33398281289906e-06	7.71921081513741	8.3910484842473	8.89526183804127	41.9695626241024	57.6828021723423
BMF81_00431	Trifunctional nucleotide phosphoesterase protein YfkN	484780	490740	3.60741656354935	3.97203381774518e-07	13.5263235384518	15.6794271356288	15.3301321038584	146.790223027842	215.797804221116
BMF81_00432	Multifunctional-autoprocessing repeats-in-toxin	491971	492846	0.00482811361444937	0.94970054952361	56.1944383652434	60.2434250151088	58.9547672882948	56.3207783799456	61.0334306410412
BMF81_00433	Glutamyl-tRNA(Gln) amidotransferase subunit A	493339	494796	-0.0546166848007008	0.422830340311758	150.13510943203	148.83353305072	148.664429229392	140.776134410735	146.561110777398
BMF81_00434	hypothetical protein	495214	496044	0.083809192141488	0.30124163683229	57.2921243068455	58.4146067557216	58.8601368432093	65.04507860562	58.2893814640895
BMF81_00435	hypothetical protein	496152	496424	0.212512731494817	0.110574506075443	56.5485306044699	52.3902642542107	51.3606740701798	69.3297941010696	54.4188278881787
BMF81_00436	HTH-type transcriptional regulator HmrR	496683	497156	0.172852719512823	0.208008520811876	6.12579573861822	7.36906180988385	7.23922904904423	7.74346173876429	7.88553079271379
BMF81_00437	hypothetical protein	497548	497790	0.258157078733422	0.0400810094420155	8.21493995005449	8.33725971191238	8.01993022099997	10.2213694951689	9.35865192981417
BMF81_00438	hypothetical protein	497869	497997	-0.0599753393249441	0.715742878006876	3.00978403342514	2.87769931991815	2.6023372398525	2.91670392160121	2.48408662334574
BMF81_00439	hypothetical protein	497994	498311	-0.0937063734187366	0.518949913027179	17.2442920503299	14.0119751932463	13.0116861992625	14.2479695993263	13.3158596902603
BMF81_00440	hypothetical protein	498552	498764	0.0925647873603757	0.543750106223779	32.5056675609915	26.46407598878	25.7631386745397	33.5550008679786	26.5450651959853
BMF81_00441	Modification methylase MboII	498788	500101	0.176168294696211	0.147754643823785	23.5471339085614	20.5742054181064	20.1562848032212	25.9405968248604	22.3856643382901
BMF81_00442	hypothetical protein	500076	500939	0.207295166156132	0.0447447211256634	37.1088666709358	33.725560253994	32.6948187770559	39.0528587025012	40.5830430907065
BMF81_00443	hypothetical protein	501099	501296	0.289135604316076	0.442412239719311	1.41636895690595	0.645465268019023	0.828016394498522	1.2647654173315	1.01096548624536
BMF81_00444	hypothetical protein	501613	502344	-0.0231235392267174	0.758165969409977	182.817823112635	183.392819275905	187.604857382094	173.556789104837	189.801548860521
BMF81_00445	hypothetical protein	502398	502787	-0.00729341904683701	0.959742742032065	183.986327502082	152.733219045001	133.216009069177	162.715942670567	148.871889031674
BMF81_00446	Ktr system potassium uptake protein A	502863	503558	-0.147333971331927	0.06563844130133	181.153589588271	180.192387321977	172.038149165522	159.618557975061	161.436745789294
BMF81_00447	Ktr system potassium uptake protein B	503732	505066	-0.0674073860226382	0.318422757000429	75.4216469552417	72.668631424475	72.8417851045986	70.3880672053673	70.1610047454278
BMF81_00448	2-methyl-6-phytyl-1%2C4-hydroquinone methyltransferase	505279	506121	-0.117450468810885	0.213006626774086	85.1237743100474	77.6978816377899	72.6761818256989	71.188224918373	73.4827484859483
BMF81_00449	Homogentisate phytyltransferase	506269	507207	0.0419686832760715	0.712025313656817	39.4812846737533	45.612878940011	49.8229293375397	45.3766857891587	47.3131847562828
BMF81_00450	Beta-barrel assembly-enhancing protease	507212	507688	0.00152753195500641	0.985613193913009	34.169901085356	32.9456230551376	37.0951344735338	35.3359970678944	34.22840289145
BMF81_00451	hypothetical protein	508000	509031	-0.075168035522515	0.300007325773972	86.3276879234174	83.8835904563056	80.3175902663567	77.8734135528395	80.6461610742011
BMF81_00452	L-arabinose transport system permease protein AraQ	509752	510579	-0.00510318460350358	0.940843931989802	121.489047278608	114.059091736195	119.825801089572	119.688106942167	116.37656983093
BMF81_00453	Aldehyde decarbonylase	510756	511451	-0.1074227122881	0.174656905402413	375.160727460463	364.634087658413	350.274592484146	341.589908836022	332.954261712864
BMF81_00454	Long-chain acyl-[acyl-carrier-protein] reductase	511820	512860	-0.0641965530424489	0.403649903956032	360.749173323945	363.531417825547	388.316031408536	352.224262957258	357.246318110931
BMF81_00455	Acetyl-coenzyme A carboxylase carboxyl transferase subunit alpha	513087	514067	0.112439473731408	0.169134025278801	310.220210786325	315.524938516633	337.073645394713	351.50153986164	342.428452555392
BMF81_00456	3-oxoacyl-[acyl-carrier-protein] reductase FabG	514442	515164	0.0849126830386673	0.407717726930034	174.46124626689	158.972716635852	143.838276530029	164.90992349655	172.499596681636
BMF81_00457	GTP cyclohydrolase 1	515230	515937	0.211448714735207	0.019210278942148	190.289169360314	180.16549293581	178.804225989138	209.770378503125	214.180259443124
BMF81_00458	N-(5'-phosphoribosyl)anthranilate isomerase	516002	516637	-0.00172392689150074	0.987404782420451	13.8804157776783	12.1562625476916	13.1536318668908	13.7833618950004	12.2760094758365
BMF81_00459	Photosystem I reaction center subunit PsaK	516762	517010	0.111594320858442	0.433117436202059	36.9318205513226	29.045937060856	28.7439976947344	36.2394009374169	31.859855180818
BMF81_00460	Photosystem I reaction center subunit PsaK	517351	517635	-0.14319423388465	0.101093900690612	28.2565606902736	26.5716535334498	26.6857855141238	24.0047313901693	25.1874829715986
BMF81_00461	Putative zinc metalloprotease Rip3	517810	519006	-0.0812457867003673	0.302229350519654	82.0077626048543	86.7881841623912	90.3247598341531	83.9391252482049	79.3752330343498
BMF81_00462	hypothetical protein	519380	520159	0.0479550867364921	0.50205291961777	83.6011776813735	77.4289377761153	77.8335410828611	82.1839405874183	82.4081294930859
BMF81_00463	hypothetical protein	520340	521395	0.0474126280033735	0.539643706739993	51.3433746878406	47.4954859717331	49.1368586106695	49.506532049833	52.4257816438664
BMF81_00464	hypothetical protein	521436	521987	0.174123864834231	0.266589366429956	17.138064378562	13.2051436082225	14.3838276530029	18.3778158600006	15.1644822936804
BMF81_00465	Cob(I)yrinic acid a%2Cc-diamide adenosyltransferase	522342	523511	-0.115248494645527	0.21338824948796	203.178126868158	203.106404336653	187.628514993365	172.240400609247	193.296600970112
BMF81_00466	Undecaprenyl phosphate-alpha-4-amino-4-deoxy-L-arabinose arabinosyl transferase	524194	525825	0.424383220548201	0.0133838587258329	9.84376425049633	9.78955656495519	12.2073274160354	14.4286503732308	14.1246320792566
BMF81_00467	hypothetical protein	525894	526547	0.0846864121115856	0.502363917426115	58.4960379202156	65.4609359315959	62.6690122579025	57.6629784146647	74.3492903313015
BMF81_00468	hypothetical protein	526568	527080	-0.0385502142864621	0.670541530672085	282.601016126659	285.941113732427	278.308138996589	253.340256553238	296.357311110782
BMF81_00469	hypothetical protein	527252	528139	0.00667160644150447	0.925246146218772	206.258729349428	193.61268601954	198.321755288032	196.993666634163	203.637333657994
BMF81_00470	Serine/threonine-protein kinase PknB	528425	533938	0.16905430216559	0.0704186796207786	157.854320247168	176.830589051045	174.096361346132	187.701512547646	193.700987164611
BMF81_00471	hypothetical protein	533935	534696	-0.00884995716573241	0.957420492475464	73.5095488634186	101.284258306652	105.512946270383	87.9399138132331	97.948113253086
BMF81_00472	Phosphate-import permease protein PhnE	535027	535827	1.54008320802611	9.71016030649331e-05	6.76316176922589	7.77247760239574	8.28016394498522	18.0422658513208	26.4006415550931
BMF81_00473	Phosphate-import permease protein PhnE	535830	536627	3.33006520804433	2.36669003527146e-06	1.2393228372927	1.02198667436345	1.08825011848377	9.11147331261264	13.2869749620818
BMF81_00474	Phosphate-import ATP-binding protein PhnC	536596	537372	3.99346500218408	2.13785947563449e-06	1.27473206121535	1.34471930837297	1.32482623119764	15.7450388688207	26.3717568269146
BMF81_00475	Phosphate-import protein PhnD	537617	538531	6.16902538296543	2.11535418236464e-07	2.58487334635335	1.5867687838801	1.91626651298229	111.609095194723	176.399034985726
BMF81_00478	hypothetical protein	539875	540486	5.32249787755976	1.81438082345599e-09	1.48718740475124	1.4522968530428	1.32482623119764	52.9910898322769	60.5135055338293
BMF81_00479	Alpha-D-ribose 1-methylphosphonate 5-triphosphate diphosphatase	540528	541664	5.77771898864637	1.24324158009804e-09	4.85106367740287	5.10993337181727	5.79611476148966	270.969537778492	307.911202382158
BMF81_00480	Alpha-D-ribose 1-methylphosphonate 5-triphosphate synthase subunit PhnL	541657	542385	6.22088011097998	1.04774756061031e-08	4.35533454248579	4.14173546978873	5.8907452065752	339.060378001359	381.278411955392
BMF81_00481	Putative phosphonates utilization ATP-binding protein PhnK	542438	543208	6.08927881178967	2.50696517991558e-09	3.8596054075687	4.0341579251189	4.75517986554866	263.690683744053	313.832571658738
BMF81_00482	Alpha-D-ribose 1-methylphosphonate 5-phosphate C-P lyase	543228	544082	6.61471218401306	1.0162296916683e-07	2.620282570276	3.06596002309036	4.8498103106342	315.391196619869	384.83123352134
BMF81_00483	Metallothiol transferase FosB	544172	544288	5.95960751955411	2.57653113896475e-09	1.55800585259654	1.23714176370313	1.58505995518289	84.9457752742442	96.966032495019
BMF81_00484	Alpha-D-ribose 1-methylphosphonate 5-triphosphate synthase subunit PhnI	544285	545424	5.66084082572375	1.8362353352093e-08	8.56903218928098	10.8115432393186	12.183669804764	492.200239654987	577.492370471527
BMF81_00485	Alpha-D-ribose 1-methylphosphonate 5-triphosphate synthase subunit PhnH	545542	546144	6.1787478889804	1.36606149596849e-09	6.05497729077292	7.31527303754893	7.71238127447195	499.556528306813	523.506813506025
BMF81_00486	Alpha-D-ribose 1-methylphosphonate 5-triphosphate synthase subunit PhnG	546158	546586	6.21484840052811	2.82638256552618e-09	6.16120496254087	6.15881443234818	7.94895738718582	511.662140158415	496.557362115541
BMF81_00487	putative transcriptional regulator PhnF	546606	547520	2.80462064986523	3.41672869164732e-08	8.95853365243011	8.36415409807984	9.41572928601177	65.6387440055919	58.982614940372
BMF81_00488	hypothetical protein	548242	549519	0.814160951537784	0.00236168520282231	5.41761126016525	4.59894003463554	3.8088754146932	8.4919963735115	7.5966835109294
BMF81_00489	RNA polymerase-associated protein RapA	549666	552542	0.352985836651806	0.0027586427465224	186.606610072358	197.781315875496	201.420902364583	239.660140814755	259.182665945131
BMF81_00490	hypothetical protein	553118	553240	0.4488505141502	0.0109438738322635	12.7827298360762	12.6672558848733	14.9752679347876	20.2104351381748	16.6087187026023
BMF81_00491	Chromosome-anchoring protein RacA	553297	553947	0.443035436943883	0.0462130335017481	3.47010394441957	3.14664318159274	2.50770679476695	4.38796165196643	3.81278411955392
BMF81_00493	Phthiocerol/phenolphthiocerol synthesis polyketide synthase type I PpsE	555192	559907	0.79643790404201	0.000100133809287785	132.678362038165	146.655087771156	135.936634365386	221.4113826504	259.471513226916
BMF81_00494	3-methyl-L-tyrosine peroxygenase	559952	560533	1.79026634604259	9.54357181365563e-06	3.78878695972341	3.95347476661652	3.19377752163716	11.5377579907588	13.6335917002231
BMF81_00495	hypothetical protein	560530	561093	1.79197577203914	1.40226047786667e-05	14.6594187039765	11.4032197350027	11.757832801879	38.0462086764619	49.0173837188106
BMF81_00496	hypothetical protein	561039	561284	1.93405858739932	5.14943598994517e-06	8.74607830889422	6.88496285886958	6.50584309963125	26.6375083813491	29.4624227420076
BMF81_00497	Glutamate-1-semialdehyde 2%2C1-aminomutase	561295	562770	1.56763978595169	1.8709426053537e-05	55.8403461260169	53.170201453067	50.9821522898376	132.103457263319	184.024603224834
BMF81_00498	Trans-aconitate 2-methyltransferase	562865	563743	1.75974498756382	1.41234170925173e-05	35.6216792661846	32.9456230551376	30.1161391484748	93.1022216390759	129.548005880298
BMF81_00499	Linear gramicidin synthase subunit D	563772	566834	1.68448168515401	1.9105573758239e-05	55.0967524236413	46.6617600005419	41.2588740572978	134.581365019723	171.575285379926
BMF81_00500	Linear gramicidin synthase subunit B	566834	570388	1.64250837135792	6.81558427471442e-05	123.826056057502	101.284258306652	88.3138628760853	275.228441734812	376.830163815913
BMF81_00501	Linear gramicidin synthase subunit D	570385	573630	1.76006712214417	9.46371603658008e-06	62.886781686624	50.1849245884791	46.4398909257314	167.103904322533	192.718906406544
BMF81_00502	Linear gramicidin synthase subunit D	573763	581628	1.60054433839448	2.80975486265696e-05	227.185580687714	186.754617546837	172.298382889507	520.386440384089	664.57982592952
BMF81_00503	Tyrocidine synthase 3	581733	589043	1.77543709123893	2.09679346650584e-05	144.469633604407	115.269339113731	114.124316773168	362.806994000236	490.202721916285
BMF81_00504	Phthiocerol/phenolphthiocerol synthesis polyketide synthase type I PpsE	589095	593612	1.7260228387064	5.65995244040191e-05	120.710044352309	94.856500012629	86.9890366448876	279.538968769391	387.401974329221
BMF81_00505	Linear gramicidin synthase subunit D	593668	596901	1.75076140365315	2.71117497992428e-05	50.1040518505479	38.297605902462	37.4026834200618	122.269260855088	159.617007914053
BMF81_00506	Linear gramicidin synthase subunit B	596898	604685	1.74211645575187	1.22994305340677e-05	149.887244864572	116.183748243424	115.378170170551	385.185598425265	465.217432041935
BMF81_00507	Linear gramicidin synthase subunit B	604685	609637	1.62905114536149	1.52271590830652e-05	157.606455679709	127.882806226269	122.617399219595	376.977528982175	464.322005468404
BMF81_00508	Vitamin B12 transport ATP-binding protein BacA	609831	611534	1.38039536100849	4.60729464977498e-05	37.4983681340849	30.8747553202433	29.3117803652477	74.8276519355922	94.5108305998517
BMF81_00509	Vitamin B12 transport ATP-binding protein BacA	611527	613221	1.79624340648283	3.26284886474276e-05	15.0489201671257	10.0585004266298	10.3147185143245	39.7239587198608	41.7962016742009
BMF81_00510	hypothetical protein	613241	613960	1.56275413290263	5.87298248578547e-05	32.4702583370688	26.410287216445	23.6102960488436	69.9750825792999	92.2000523455766
BMF81_00511	hypothetical protein	614862	615794	0.875613375061656	0.000554654477884602	70.4997648299935	58.6566562312287	50.2251087291532	106.859771994947	112.332707885948
BMF81_00512	hypothetical protein	615791	616849	1.37812648122228	0.000141352653250494	39.8707861369024	31.2781711127552	30.0451663146607	74.079117300845	101.038779168179
BMF81_00513	hypothetical protein	616846	617565	1.2774627351264	0.000552078757349168	31.9037107543064	24.7159408878951	19.9670239130501	54.3591014061253	69.0633850746472
BMF81_00514	hypothetical protein	617755	618597	1.55919199673315	0.000344821824884103	37.2150943427037	25.2807229974117	23.3973775474011	70.7236172140471	97.5437270585878
BMF81_00515	Linear gramicidin dehydrogenase LgrE	618693	619451	1.70633286212675	3.10480322725599e-06	37.1796851187811	30.2023956660568	32.576530720699	117.132764568374	100.114467866469
BMF81_00516	hypothetical protein	619481	620677	1.61886579149661	0.000442484048587038	2.93896558557984	1.5867687838801	1.84529367916814	6.37545016491593	6.44129438379185
BMF81_00517	Multidrug resistance protein MdtN	620799	621965	1.66421037609753	0.000103632264511844	10.0562195940322	7.71868883006082	6.62413115598818	22.1463005728659	29.0869212756879
BMF81_00518	Alkanal monooxygenase alpha chain	622069	623124	1.95395568230347	5.38212611048085e-05	14.0928711212142	9.81645095112265	9.74693584381118	36.1103432417708	50.3460812150188
BMF81_00519	RTX-I toxin determinant A from serotypes 1/9	623250	627554	1.85880603723449	5.62763646997846e-05	545.018774617408	425.684344258546	431.420199145002	1346.2266348233	2043.94113536269
BMF81_00520	hypothetical protein	628679	631882	1.74680501211844	0.000134406739450367	153.357348808991	110.697293465262	101.443837131705	337.847235662286	479.486487762084
BMF81_00521	hypothetical protein	631922	633229	1.78861109261142	6.69262816526639e-05	25.7779150156882	18.7991759310541	17.388344284469	60.9926669623334	81.2816250941268
BMF81_00522	Ferrichrome-iron receptor	633359	635878	1.6789871339625	0.000579342844854095	103.713616869438	72.8031033553123	57.558968223283	201.484874442647	297.599354422455
BMF81_00523	hypothetical protein	635838	636038	1.60632003552057	0.000498671695039619	0.637366030607676	1.04888106053091	0.969962062126841	3.12319623463493	2.36854771063198
BMF81_00524	Putative fatty-acid--CoA ligase FadD21	636167	639784	1.28251116371919	1.95736261208337e-05	108.670908218609	99.4016512749296	88.9999336029555	219.811067224389	261.840060937548
BMF81_00525	Phenolphthiocerol synthesis polyketide synthase type I Pks15/1	639843	647258	1.17687214726969	1.483968348868e-05	348.001852711791	317.945433271704	310.435175103132	673.990909742043	797.593999191231
BMF81_00526	Phenolphthiocerol synthesis polyketide synthase type I Pks15/1	647309	654754	1.4622572509	1.38175862723879e-05	165.50271261446	137.08068629554	136.835623593699	365.052597904478	441.965225858292
BMF81_00527	Tyrosine recombinase XerC	654817	655098	0.40988273906902	0.132415815403323	1.98291653966833	2.09776212106183	2.20015784823893	2.11654620859557	3.49505210959109
BMF81_00529	hypothetical protein	655710	656393	0.437691106014193	0.0243766004045598	111.432827684575	95.79780352849	120.1333500361	169.401131305033	126.168492683421
BMF81_00530	3'(2')%2C5'-bisphosphate nucleotidase CysQ	656454	657302	0.362008677922273	0.0032303003819794	118.018943334188	105.103261142431	105.016136433684	143.047549854106	138.040115964759
BMF81_00531	Sulfofructose kinase	657436	658317	0.202423686205773	0.0598553811257621	16.2528337804957	14.9801730952748	16.7495887801415	18.8940466425849	17.9085314706321
BMF81_00532	Ribosomal RNA small subunit methyltransferase I	658426	659292	0.12300931188363	0.167546242132404	33.8866272939748	34.5592862251852	31.0861012106017	35.6715470765741	36.5680658739035
BMF81_00533	hypothetical protein	659443	659763	0.600789031604211	0.00464079152402912	3.89501463149135	3.38869265709987	3.92716347105014	6.09152323449457	5.22813580029742
BMF81_00534	30S ribosomal protein S21 A	659951	660160	0.0193999443103177	0.862683365753646	19.050162470385	17.508245395016	18.7131705156666	20.4685505294669	16.8397965280298
BMF81_00535	Peptidyl-tRNA hydrolase	660589	661218	0.247238809070503	0.0132695703121799	31.7974830825385	29.7989798735449	31.5592534360294	36.1877778591584	37.521261903792
BMF81_00536	Sec-independent protein translocase protein TatAd	661402	661674	0.0782998638429509	0.419289593252269	27.512966987898	32.4884184902908	30.0451663146607	31.8514392854504	31.5710078990336
BMF81_00537	Photosystem II reaction center protein H	661838	662041	0.0843586406976754	0.635886234720001	863.029014666716	802.125067444474	768.280926038272	1030.96449589908	688.929651783944
BMF81_00538	Protein PsbN	662249	662398	0.300353235868811	0.152740100906052	249.9891208939	240.704756198761	285.783944158347	387.740940799057	249.708475102603
BMF81_00539	Mannosylglycerate hydrolase	662463	665705	0.248258445785922	0.0123599047852122	167.060718467056	175.136242722495	177.12453558887	213.177501668181	198.062581119555
BMF81_00540	hypothetical protein	665761	667176	0.13126143056489	0.119364121067791	85.265411205738	88.8052631249506	84.930824464277	89.5402292392444	99.594542759257
BMF81_00541	hypothetical protein	667375	667608	0.470847018471054	0.0868787561931902	3.64715006403281	2.63564984441101	2.46039157222418	4.64607704325857	3.32174374052046
BMF81_00542	Bifunctional protein Aas	668113	669042	0.0144127806862101	0.833632504295253	109.202046577448	107.954066076182	113.272642767398	108.305218186183	114.210215217547
BMF81_00543	hypothetical protein	669269	669613	0.135819969721621	0.130107932198656	102.120201792919	104.807422894589	96.8306029337844	105.052964255902	117.445304773532
BMF81_00544	hypothetical protein	669695	670018	0.339340942869084	0.00519331188510713	29.9562034385608	33.2145669168122	29.5483564779616	38.8463663894675	39.3698845072121
BMF81_00545	C-factor	670053	670823	0.191862920186557	0.113568207718713	33.8512180700521	30.3637619830616	30.0451663146607	38.9754240851136	32.7263970261712
BMF81_00546	tRNA modification GTPase MnmE	670954	672345	-0.14396137004133	0.0924364034057906	43.8012099923164	44.6446810379824	43.9085265196931	38.304324067754	41.5651238487734
BMF81_00547	hypothetical protein	672497	672697	0.0740833789977724	0.628231295914719	26.6277363898318	23.6132710550293	24.7458613898701	30.5608623289897	21.9812781437919
BMF81_00548	putative oxidoreductase	672850	673830	0.234518365079179	0.0627636031303113	74.0052779983357	66.2139787442848	59.9247293504216	82.2355636656767	74.6381376130859
BMF81_00549	hypothetical protein	674076	674516	0.289209540211382	0.0387494292825679	68.9771682013196	58.7373393897311	58.0557780599821	81.9000136569969	69.3233476282531
BMF81_00550	Photosystem I assembly protein Ycf3	674819	678751	0.0491226008656261	0.481902734224186	157.535637231864	154.131727125709	153.656185207654	164.677619644387	156.266379445354
BMF81_00551	hypothetical protein	679189	680493	-0.0411611560731627	0.905868539871515	21.3163528014345	37.1411472972613	52.7564731351916	34.4584047375011	37.8967633701117
BMF81_00552	hypothetical protein	680600	682252	-0.0263672964583957	0.885142318576966	25.494641224307	36.3881044845724	37.8758356454896	30.7673546420234	34.690558542305
BMF81_00553	L-threonine dehydratase biosynthetic IlvA	682249	683760	0.134003463443841	0.178068028685983	54.7426601844148	54.3266600582678	62.3614633113744	65.0192670664908	60.426851349294
BMF81_00554	hypothetical protein	683830	684141	0.258011921333131	0.203391848505142	6.72775254530325	7.34216742371639	8.96623467185543	10.5827310429779	7.82776133635691
BMF81_00555	Spore maturation protein A	684255	684821	-0.153084559846146	0.236662511395072	10.1624472658002	10.0316060404623	10.3147185143245	8.25969252134857	10.0518854060967
BMF81_00556	TPR repeat-containing protein YrrB	685280	686353	0.00141803968542204	0.989588214516745	37.1442758948584	38.6203385364716	35.084237515466	33.3743200940741	40.611927818885
BMF81_00557	S-adenosylmethionine:tRNA ribosyltransferase-isomerase	686449	687573	-0.0631350807774528	0.46155874972315	99.8894206857919	106.690029926311	108.399174845492	94.5734793694411	106.469108065725
BMF81_00558	Ribosomal protein L11 methyltransferase	687603	688523	-0.0629494900479967	0.441479700711215	89.4436996286105	89.4238340068022	94.9853092546162	82.4936790569689	92.3155912582904
BMF81_00559	D-3-phosphoglycerate dehydrogenase	688649	690229	-0.194577623634282	0.117270297750089	279.839096660692	329.429336165209	322.193007905011	250.578421866412	292.111256068552
BMF81_00560	2-dehydropantoate 2-reductase	690486	691466	-0.257694470134337	0.0149034873474186	203.532219107385	217.548689708578	195.459184324194	167.078092783404	176.716766995689
BMF81_00561	putative sulfoacetate--CoA ligase	691587	693089	-0.109794998312197	0.374493088239618	97.1983196676706	110.293877672751	126.355301800475	105.182021951548	101.154318080893
BMF81_00562	hypothetical protein	693107	693862	-0.109093599163674	0.359046034849377	24.3615460587823	21.4079313892976	19.9670239130501	21.3977659381186	19.1505747823049
BMF81_00563	3-methyl-2-oxobutanoate hydroxymethyltransferase	693894	694664	-0.215237357473456	0.161583459092921	19.0855716943076	20.8969380521159	20.4165185272064	14.815823460169	19.9304624431228
BMF81_00564	hypothetical protein	694936	696096	0.0717070512573404	0.341269976232353	21.9183096081195	21.784452795642	21.4811110344188	22.5592851989333	23.107782542751
BMF81_00565	Ribulose bisphosphate carboxylase large chain	696880	698310	-0.199834443816359	0.365358809878084	5633.35966152594	7154.20255879202	9038.83988084731	6227.9630303316	6440.91888232553
BMF81_00566	hypothetical protein	698412	698810	-0.266186368578932	0.106281760763807	2226.63822792792	2396.7201176993	2940.59376581078	2005.2468518704	2187.84485114767
BMF81_00567	Ribulose bisphosphate carboxylase small chain	698895	699230	-0.354375027082051	0.173061070518084	143.796858349876	168.358857408295	252.450369876964	140.414772862926	154.157794288328
BMF81_00569	hypothetical protein	699954	701204	-0.0864813627026334	0.258929676421739	113.663608791702	122.692189695949	116.608365956663	107.892233560116	113.748059566692
BMF81_00570	Glucose 1-dehydrogenase	701351	702160	-0.208006457930035	0.0384497496414949	32.8951690241406	35.2854346517066	31.7248567149291	28.3152584247481	29.3468838292938
BMF81_00571	Magnesium transporter MgtE	702299	703663	-0.143418104693505	0.0863563616808061	40.1894691522062	42.9772290956	41.9922600067108	37.6074125112652	37.9545328264686
BMF81_00572	hypothetical protein	704266	704697	-0.125682209617405	0.494574519844477	3.50551316834222	4.43757371763079	4.06910913867845	3.252253930281	4.13051612951675
BMF81_00573	hypothetical protein	704773	705480	-0.0990813969483334	0.545384806465114	5.3822020362426	4.54515126230062	5.06272881207668	4.12984626067429	5.19925107211898
BMF81_00575	Pyrimidine-specific ribonucleoside hydrolase RihA	705933	707687	-0.0954235682415295	0.205570714986668	189.29771109048	182.720459621719	180.436601166864	168.52353897464	176.196841888477
BMF81_00576	Superoxide dismutase [Mn] 1	707886	708680	0.484715398280499	0.0146700232436188	1.87668886790038	1.88260703172215	1.82163606789675	2.63277699117986	2.57074080788105
BMF81_00579	Putative zinc metalloprotease Rip3	710147	711274	-0.104590716793607	0.368401904916134	72.5180905935845	71.9693773841211	60.9656642463626	59.1342361450299	68.2257279574724
BMF81_00580	hypothetical protein	711492	711683	0.0433117507105549	0.823110292695241	12.2515914772364	11.1611702594956	8.35113677879938	11.9765541559554	9.73415339613388
BMF81_00581	hypothetical protein	711759	712445	-0.243411755866354	0.0181993477338687	87.4961923128648	94.2648235169449	93.9207167474038	73.6661326747776	81.628241832268
BMF81_00582	Cobalt-zinc-cadmium resistance protein CzcB	712604	714148	-0.259031550882887	0.0262782971905953	52.9367897643598	60.1627418566065	58.7418487868523	45.3508742500295	50.4327353995541
BMF81_00583	Nickel and cobalt resistance protein CnrA	714212	717334	-0.249501695304149	0.065647342609753	64.9405166741376	73.9595619605131	83.6769710668935	61.5863323623053	63.3153241671378
BMF81_00584	hypothetical protein	717520	717951	-0.114577652536577	0.515308683021477	5.3822020362426	6.37396952168785	7.57043560684363	5.73016168668557	6.23910128654278
BMF81_00585	hypothetical protein	718000	718578	-0.132547215326918	0.104619161317751	35.7279069379525	35.3392234240415	34.9186342365663	31.438454659383	33.0152443079555
BMF81_00586	Transcriptional regulatory protein TcrA	718586	719278	0.0482981655840623	0.658130967075224	15.6154677498881	14.3884965995907	15.7796267180147	17.0098042861522	14.5290182737547
BMF81_00587	Alkaline phosphatase synthesis sensor protein PhoR	719327	720727	-0.0826607830108795	0.356602519707191	30.3811141256326	32.8649398966353	30.2344272048318	30.7673546420234	28.0759557894425
BMF81_00588	hypothetical protein	720790	722952	-0.00709264439847624	0.940816823393212	22.5202664148045	22.7257563115031	23.1134862121445	20.8299120772759	24.552018951673
BMF81_00589	hypothetical protein	723510	724064	-0.0462647039447475	0.743428210340389	5.87793117115968	6.75049092803228	5.91440281784659	6.47869632143279	5.48809835390337
BMF81_00590	hypothetical protein	724710	725741	-0.0168926043455111	0.842321341151426	52.8305620925918	56.9892042888463	60.8710338012771	55.9077937538781	56.61406722974
BMF81_00591	hypothetical protein	726072	726458	-0.136605171577205	0.474621170385764	4.74483600563492	3.52316458793717	3.57229930197934	3.74267317373607	3.37951319687734
BMF81_00592	hypothetical protein	726785	727006	0.114419563859287	0.647229220818633	1.02686749375681	1.5867687838801	1.30116861992625	1.54869234775286	1.29981276802975
BMF81_00593	Modification methylase PaeR7I	727045	730860	0.221786415452403	0.119042484933493	9.84376425049633	9.35924638627584	8.25650633371384	11.3828887559835	9.90746176520451
BMF81_00594	Na(+)/H(+) antiporter ApNhaP	731143	732780	0.124182508319881	0.145780883512114	38.3835987321511	41.1484108362127	42.3234665645102	44.2409780674733	44.3380577539036
BMF81_00595	hypothetical protein	732784	735780	-0.0551493479734675	0.486372717474605	32.7889413523727	34.5592862251852	34.5874276787669	31.6707585115459	33.766247240595
BMF81_00596	Translation initiation factor IF-3	736097	736630	0.0377170424944461	0.770321821230243	1298.38542279568	1093.31058647956	1060.26316434972	1270.62463671383	1091.5538778632
BMF81_00597	hypothetical protein	737008	738411	-0.0579715690130147	0.5555226679841	10.8706317442531	11.0535927148258	10.3383761255958	10.1697464169104	10.4851563287733
BMF81_00598	hypothetical protein	738497	738679	0.132855104533368	0.624094465825014	1.310141285138	1.29093053603805	0.993619673398227	1.54869234775286	1.0398502144238
BMF81_00599	hypothetical protein	738714	738953	0.163609585140507	0.238193235381466	3.43469472049692	3.55005897410463	3.69058735833627	4.02660010415743	3.95720776044612
BMF81_00600	Ribonuclease VapC2	738956	739366	0.60661026654572	0.00810732080543325	5.59465737977849	4.4913624899657	4.99175597826252	8.56943099089914	6.67237220921936
BMF81_00601	hypothetical protein	739413	740348	0.318686101748207	0.112262729841665	33.9220365178974	26.759914236622	29.7376173681326	44.3184126848609	30.7333507818589
BMF81_00602	hypothetical protein	740432	740578	-0.198535807760813	0.283106809656587	2.08914421143627	2.1784452795642	1.84529367916814	1.83261927817421	1.70419896252789
BMF81_00603	hypothetical protein	740714	743281	0.0743470833009972	0.436103485101939	29.531292751489	29.5031416257029	33.7594112842683	33.1678277810404	32.0042788217102
BMF81_00604	NADH dehydrogenase-like protein	743371	744825	0.483189374939495	0.0057223520872447	114.619657837614	135.520811897827	126.28432896666	156.108188653488	194.769722107213
BMF81_00605	putative tRNA-dihydrouridine synthase	745043	746062	-0.0201713574975172	0.785892070396389	41.8182934526481	44.0798989284658	43.5536623506223	41.4533318415181	43.6737090057995
BMF81_00606	2-hydroxy-6-oxo-6-(2'-aminophenyl)hexa-2%2C4-dienoic acid hydrolase	746191	747120	0.0200434749578728	0.857349770472777	35.5862700422619	39.4271701214953	44.1687602436783	38.7689317720799	41.8828558587363
BMF81_00607	hypothetical protein	747107	747475	-0.142592192427945	0.184177619901686	51.7328761509897	46.4197105250348	44.0504721873214	44.9120780848329	40.9007751006693
BMF81_00608	Acetolactate synthase small subunit	747749	748267	-0.0196537319230261	0.885195397829622	260.788934190307	231.29172104015	230.306845726946	270.143568526357	204.850492241488
BMF81_00609	Toxin RTX-I translocation ATP-binding protein	749344	752445	0.150184957247777	0.178962289817112	7.18807245629768	7.12701233437672	7.09728338141591	7.92414251266879	7.91441552089223
BMF81_00610	Hemolysin secretion protein D%2C plasmid	752541	754094	0.177571650160357	0.300136354013401	6.09038651469557	6.48154706635769	7.94895738718582	8.44037329525307	7.07675840371751
BMF81_00611	Chaperone SurA	754182	754961	-0.0429926652373704	0.798878578993701	3.08060248127043	3.68453090494192	3.71424496960766	3.09738469550571	3.72612993501861
BMF81_00612	hypothetical protein	755507	755743	0.317357610096248	0.283390993082482	11.6496346705514	7.90694953323304	7.31020188285838	13.6801157384836	8.43434062810413
BMF81_00613	hypothetical protein	756317	756628	0.318022781151725	0.0679404596189439	3.04519325734779	3.68453090494192	3.57229930197934	4.49120780848329	4.10163140133831
BMF81_00614	hypothetical protein	757090	757395	0.28899602171923	0.177265535856268	86.2568694755721	80.5755809577081	61.3205284154334	108.640768194863	77.0066853237178
BMF81_00615	hypothetical protein	757658	759928	-0.126270216858999	0.229566801267279	9.94999192226427	9.60129586178297	10.2200880692389	9.05985023435421	9.12757410438666
BMF81_00616	Quinone oxidoreductase 1	759925	760932	0.0338046452641034	0.639512270787695	40.5435613914327	41.4442490840548	42.8202764012093	42.3051126327822	42.8938213449816
BMF81_00617	putative CtpA-like serine protease	761156	762442	-0.115030682373861	0.19921457457037	958.563100810022	973.980195054539	933.978835383062	845.740891107835	918.823203356138
BMF81_00618	4-hydroxy-3-methylbut-2-en-1-yl diphosphate synthase (ferredoxin)	762685	763911	-0.118333995339904	0.181048444053825	472.18200100852	435.877316616013	422.146415526618	409.138706737176	407.794592423199
BMF81_00619	Murein DD-endopeptidase MepM	764326	765213	-0.0076564164907365	0.925057636064072	39.5875123455212	42.4393413722508	42.4417546208671	39.5690894850855	43.0093602576954
BMF81_00620	Putative serine protease HhoB	765535	766743	0.0369083658128026	0.63650069851347	67.3129346769551	66.9401271708062	66.3595996162387	64.6320939795526	72.5873219124167
BMF81_00621	hypothetical protein	766756	767103	-0.00359715367222587	0.963233111028123	255.265095258374	256.975859830074	280.934133847713	266.633199204784	260.857980179481
BMF81_00622	Segregation and condensation protein B	767261	767800	-0.0932021351603261	0.230072875603521	51.3079654639179	54.0577161965932	55.5717288764866	50.2034436063218	50.4038506713757
BMF81_00623	2-C-methyl-D-erythritol 4-phosphate cytidylyltransferase	767971	768651	-0.181565482115926	0.0467544124444672	43.1638439617087	43.7302719082888	42.6073578997668	36.4458932504506	39.6876165171749
BMF81_00624	Lipopolysaccharide core heptosyltransferase RfaQ	768858	769814	-0.211527342676076	0.0372903582065748	121.241182711149	130.41087852601	125.361682127076	101.903956482138	115.192295975614
BMF81_00625	Putative hemin import ATP-binding protein HrtA	770028	770255	-0.439880828696526	0.0904008402708636	2.6911010181213	3.7652140634443	3.87984824850736	2.21979236511243	2.91735754602232
BMF81_00626	Methionine import ATP-binding protein MetN	770286	770762	-1.98587099900838	0.03474724460145	4.14287919894989	13.3127211528924	28.8859433623627	4.05241164328664	3.84166884773236
BMF81_00627	hypothetical protein	770913	771197	-2.53670741524299	0.0171914209534853	4.85106367740287	14.9801730952748	34.7530309576666	2.91670392160121	3.43728265323422
BMF81_00628	hypothetical protein	771169	771609	-2.58894753291504	0.0424813477769199	8.81689675673952	38.9430711704811	129.738340212283	10.4020502690734	9.35865192981417
BMF81_00629	hypothetical protein	771785	772864	-2.35787422280512	0.0269573578495915	32.6118952327594	110.347666445086	277.882301993704	25.3211198857592	29.5490769265429
BMF81_00630	Membrane-associated protein	773408	773725	-0.615778970328272	0.0685166334747957	112.778378193636	140.119751932463	226.497970312253	109.156998977447	99.5367733029001
BMF81_00631	hypothetical protein	774222	774698	0.0588294843765135	0.670716316471952	105.200804274189	83.7222241393008	90.6796240032239	107.711552786211	86.3364525253536
BMF81_00632	Ferric uptake regulation protein	775071	775520	0.118439315264794	0.166686577001129	122.409687100596	118.066355275146	120.180665258643	138.194980497813	122.788979486543
BMF81_00633	Response regulator protein VraR	775833	777611	-0.0494223161748086	0.605001115760941	218.864413065891	222.335890446386	255.431228897158	229.438771319586	219.379510515243
BMF81_00634	Mercuric reductase	777803	779257	-0.0953122608728901	0.229313162951215	94.0114895146322	87.2184943410705	85.6878680249614	81.3579713352834	85.181063398216
BMF81_00635	Threonine-phosphate decarboxylase	779526	780764	-0.0651020003897319	0.369202115904527	127.614843017226	127.667651136929	135.936634365386	123.301722420257	126.024069042528
BMF81_00636	DNA-binding protein HU	780791	781093	-0.067985337308362	0.402486544999998	294.144423125442	305.654698793175	280.721215346271	290.018453655852	269.956669555689
BMF81_00637	Type IV pilus biogenesis and competence protein PilQ	781574	784057	0.0265537175358231	0.750110081074972	325.587813968754	338.600321848313	354.887826682067	329.742412375712	362.301145542158
BMF81_00638	hypothetical protein	784135	784917	0.171455611634735	0.123364346505511	134.62586935391	130.84118870469	149.445130401348	167.103904322533	144.423640892194
BMF81_00639	hypothetical protein	784914	785678	0.0604649251521091	0.434134410345595	121.489047278608	116.506480877434	126.899426859716	130.916126463375	122.760094758365
BMF81_00640	Cell division protein FtsA	785683	786789	0.163646920944807	0.0719876935332613	101.057925075239	95.8246979146575	90.1591565552534	110.421764394779	103.869482529666
BMF81_00641	putative ABC transporter-binding protein	786934	788229	-0.146758495947936	0.117745036087972	186.181699385287	197.566160786156	184.553025528085	161.218873401072	181.020591494276
BMF81_00642	Folylpolyglutamate synthase	788289	789635	-0.0759032193012365	0.332769657246431	46.563129458283	47.3879084270633	49.6336684473686	44.1377319109564	46.7066054645355
BMF81_00643	Photosystem II protein Y	789823	789948	-0.17467127381933	0.156183516467104	156.331723618494	155.368868889412	127.893046533115	124.308372446296	135.296066787807
BMF81_00644	2%2C3%2C4%2C5-tetrahydropyridine-2%2C6-dicarboxylate N-acetyltransferase	790187	790717	-0.17969016896409	0.0412140170494119	70.145672590767	74.9546542487091	68.3704965743066	62.8510977796368	62.7953990599259
BMF81_00645	hypothetical protein	790956	791468	-0.0546510526430307	0.584654842997106	212.172069744511	201.196902918763	178.66228032151	182.461770104416	197.513771284165
BMF81_00646	hypothetical protein	791555	791974	-0.0819763697159272	0.320430060932277	59.3458592943592	60.6468408076207	58.5762455079526	53.0685244496646	59.4158858630486
BMF81_00647	hypothetical protein	792093	792602	-0.13118086750768	0.190317236714144	69.7915803515405	61.9915601159937	58.907452065752	58.3598899711535	57.6539174441638
BMF81_00648	Methionine aminopeptidase 1	792766	793593	0.0397413017682001	0.720697616141452	243.296777572519	212.223601247421	211.002234929495	247.326167936131	209.356509837324
BMF81_00649	hypothetical protein	793725	794351	0.0686512653951866	0.37708013213973	36.3652729685602	34.0482928880035	36.2671180790353	36.858877876518	37.7234550010411
BMF81_00650	hypothetical protein	794413	795921	-0.0195749229288788	0.821014425678617	17.9170673048602	17.5889285535184	19.1626651298229	18.4036273991298	17.5619147324908
BMF81_00651	Putative amidase AmiB2	796148	797551	-0.104609853684863	0.143158448247998	83.8136330249094	83.3725971191238	83.2984492865514	75.6794327268563	79.6351955879558
BMF81_00653	hypothetical protein	798057	798365	-0.0450022058786498	0.816430009927527	4.31992531856314	4.97546144097997	3.40669602307964	4.02660010415743	4.15940085769519
BMF81_00654	Ketol-acid reductoisomerase	798439	799434	-0.329326151393078	0.0410431076341583	504.050302538904	425.95328812022	376.676486663014	355.528139965798	337.720241862306
BMF81_00655	General stress protein 69	799597	800493	-0.183558435424707	0.0302236609621222	164.121752881477	169.085005834817	173.221029729091	147.099961497392	150.200586527882
BMF81_00656	hypothetical protein	800834	802366	0.084908432835599	0.26148891766505	193.511408737275	203.24087626749	206.176082230132	209.047655407506	217.299810086395
BMF81_00657	Putative metal chaperone YciC	802430	803497	0.00299670112678843	0.970418881812488	270.101560081964	241.161960763608	245.163825605377	253.159575779334	252.134792269592
BMF81_00658	Cysteine--tRNA ligase	803836	805269	0.0418607282472877	0.557863436674281	104.13852755651	112.875738744827	110.457387026103	113.415902933768	111.350627127882
BMF81_00659	hypothetical protein	805380	806531	0.126701280140521	0.340748832394883	24.2199091630917	29.74519110121	31.8904599938288	31.2319623463493	31.3688148017845
BMF81_00660	Metalloprotease TldD	806670	808109	-0.111120506646646	0.348880536259765	155.942222155345	172.419909719582	197.351793225905	157.502011766466	167.06926778409
BMF81_00661	hypothetical protein	808246	809592	-0.0153060134043943	0.875047802466819	135.263235384518	146.063411275471	162.929968826038	144.20906911492	148.900773759852
BMF81_00662	hypothetical protein	809804	810322	-0.125346501013949	0.1132467530095	70.5351740539161	75.2773868827186	75.6097256233508	68.9168094750021	66.4348748104092
BMF81_00663	Phosphopantetheine adenylyltransferase	810382	810933	-0.20496571573198	0.0231431828576238	152.507527434848	143.508444589563	150.154858739489	132.38738419374	125.648567576209
BMF81_00664	Prolipoprotein diacylglyceryl transferase	811144	812019	0.0677345764590365	0.473491107694755	48.1211353108795	46.0431891186903	54.0812993663892	51.3649628671364	52.2524732747958
BMF81_00665	Cobalt-precorrin-4 C(11)-methyltransferase	812302	813108	0.00502738272839244	0.946217494211238	68.7293036338611	74.2554002083551	75.5387527895366	71.8851364748618	74.3492903313015
BMF81_00666	hypothetical protein	813303	813527	0.337041395488265	0.110915666265092	6.44447875392206	6.77738531419974	4.61323419792034	7.27885403443843	7.68333769546472
BMF81_00667	Metallothiol transferase FosB	813517	813990	-0.921877531408153	0.000159611110887798	396.724944829356	409.036719220889	397.731760694547	185.2752278695	238.241238015763
BMF81_00668	Cytochrome c6	814122	814457	-0.886264720559908	0.000701006681651184	169.7872287091	163.43718473965	150.060228294404	73.2015249704517	101.125433352714
BMF81_00669	Sensor histidine kinase RcsC	814520	814909	-1.0058104027042	0.000286992794832717	348.108080383559	334.216536903017	308.045756364722	139.588803610791	189.223854296953
BMF81_00670	Cytochrome c6	814866	815198	-0.898299603079994	2.07185683070442e-05	399.203590503941	372.003149468297	389.144047803034	197.071101251551	217.964158834499
BMF81_00671	Spermidine/spermine N(1)-acetyltransferase	815328	815822	0.0675479193382175	0.669468573175002	155.588129916118	119.760701603696	111.190772975516	142.686188306297	127.208342897844
BMF81_00672	RNA polymerase sigma factor SigA2	816262	817395	0.0336251348280404	0.765303223489419	183.738462934624	195.898708843774	182.518470958746	170.356158252814	213.284832869592
BMF81_00673	Primosomal protein N'	818224	820827	-0.15211246996431	0.0854143313992493	102.368066360377	113.359837695841	109.629370631604	94.5734793694411	100.663277701859
BMF81_00674	hypothetical protein	820881	821249	0.396127128927007	0.172133524721707	49.5020950438628	50.3193965193164	32.1270361065427	44.4732819196362	71.2008549598516
BMF81_00675	Potassium-transporting ATPase potassium-binding subunit	822200	823885	-0.124326151162983	0.14831911480775	74.5364163571754	76.5683174187566	83.7242862894363	71.1366018401146	72.5295524560598
BMF81_00676	Potassium-transporting ATPase ATP-binding subunit	824081	826183	-0.0631294066647426	0.494213028842443	83.0346300986111	89.2624676897974	94.8433635869879	80.5578136222778	89.9759282758368
BMF81_00677	Potassium-transporting ATPase KdpC subunit	826354	826947	0.0566310268861324	0.469895577332372	18.5190241115452	18.3688657523747	18.1453878451533	19.2295966512646	18.9194969568774
BMF81_00678	Cyclic pyranopterin monophosphate synthase	826961	828136	-0.0750669689674725	0.343648004057698	26.911010181213	28.2928942481672	27.3481986297226	25.3985545031469	26.8627972059481
BMF81_00679	30S ribosomal protein S4	828312	828920	-0.117758784177796	0.335790269922517	1585.90832104759	1348.83414945659	1288.41716745097	1271.32154827032	1323.38270622335
BMF81_00680	DNA polymerase III subunit alpha	829624	830970	-0.0275162780340832	0.746743610025576	33.4263073829803	34.7475469283574	35.0605799041946	31.8256277463212	35.7304087567288
BMF81_00681	hypothetical protein	831046	831750	-0.087015773991709	0.557884120368003	41.3933827655763	41.28288276705	36.740270304463	31.7481931289336	43.2115533549444
BMF81_00682	hypothetical protein	832041	832538	0.0153300399202953	0.888684515032921	12.7119113882309	14.7919123921026	14.2891972079174	13.4220003471914	14.7889808273607
BMF81_00683	hypothetical protein	832543	833331	0.00538037868198131	0.947806130315842	76.696379016457	76.0304296954074	68.2995237404924	71.9625710922494	75.9090656529372
BMF81_00684	hypothetical protein	833496	833918	0.196696418154348	0.285731889526474	65.4716550329774	53.1433070668996	42.9622220688376	64.1674862752267	59.0981538530858
BMF81_00685	30S ribosomal protein S21 A	834267	834455	0.0705727556403266	0.690113439702983	1519.40979852085	1166.49021124121	1046.58906503486	1394.75232838622	1218.18452619748
BMF81_00686	hypothetical protein	834899	835165	-0.0647857802891733	0.418502401317776	85.973595684191	97.0887340645281	90.2064717777962	88.0689715088791	86.1342594281045
BMF81_00687	hypothetical protein	835242	835478	0.132947026740915	0.312376961783637	138.485474761479	158.730667160345	166.762501852002	187.288527921579	151.933670218588
BMF81_00689	hypothetical protein	836163	836612	0.18478837906223	0.23999435793641	197.300195696998	163.65233982899	154.105679821811	217.694521015793	172.470711953458
BMF81_00690	hypothetical protein	837413	838159	0.0489874094499314	0.56947587957286	493.108852346805	466.510022460749	471.969344864158	521.702828879679	465.621818236433
BMF81_00691	Spore coat protein A	838647	840446	0.0730112431193966	0.368017996801412	29.1417912883398	29.045937060856	26.8750464042949	29.7607046159841	29.8668089365057
BMF81_00693	hypothetical protein	841668	841880	0.0281180682409429	0.856824057247982	5.1697466927067	5.24440530265456	5.25198970224777	6.03990015623614	4.59267178037177
BMF81_00694	putative FAD-linked oxidoreductase	842118	843458	0.00599963516308808	0.939760980579389	58.8147209355194	63.4438569690365	65.1767190526694	64.7353401360694	60.7734680874352
BMF81_00695	RNA 3'-terminal phosphate cyclase	843545	843733	0.066128102587539	0.526037351359667	9.02935210027541	8.57930918741952	9.32109884092622	9.52445793868007	9.27199774527885
BMF81_00696	Type-2 restriction enzyme AplI	843857	844195	0.563051357730838	0.004792847627017	10.5519487289493	8.22968216724255	8.77697378168434	12.8025234080903	14.2690557201488
BMF81_00697	Modification methylase AplI	844185	845300	0.432519505773867	0.0056668669915137	16.8193813632581	14.7650180059352	13.957990650118	21.2428967033434	19.6416151613384
BMF81_00698	Sulfate/thiosulfate import ATP-binding protein CysA	845429	846469	0.483366617574691	0.000356443749040982	63.1700554780052	59.6248541332573	63.3314253735013	83.5003290830082	89.9759282758368
BMF81_00699	Putative 2-aminoethylphosphonate transport system permease protein PhnV	846504	848123	0.758420990492465	6.03332117603911e-05	111.645283028111	100.127799701451	104.566641819528	169.375319765904	187.346346965354
BMF81_00700	Fe(3+)-binding periplasmic protein	848127	849152	1.00761040699079	0.000245889865607376	1008.80878955626	778.673162706449	779.731209893623	1803.42642741907	1637.44635570752
BMF81_00701	Iron uptake protein A1	849303	850352	0.613202625907575	0.00031447340635198	49.3958673720949	42.1972918967436	44.5472820240205	71.1624133792438	67.5902639375468
BMF81_00702	Carboxylesterase 2	851196	851588	-0.484770240516793	0.000670750997439175	69.2250327687781	64.6541043465722	61.3205284154334	45.7380473369677	47.2265305717474
BMF81_00703	hypothetical protein	851804	852016	-0.0482930470420924	0.677673769602973	234.232016248321	204.693173120533	184.742286418256	207.524774598883	194.480874825428
BMF81_00704	Coenzyme A biosynthesis bifunctional protein CoaBC	852078	853331	-0.10848764510841	0.24548087886414	40.2956968239742	45.6666677123459	45.5882169199615	41.3242741458721	40.0631179834946
BMF81_00705	hypothetical protein	853464	854951	-0.168343513289545	0.0360881044350283	133.811457203689	130.141934664336	130.495383772967	114.96459528152	119.033964823346
BMF81_00706	hypothetical protein	855148	856362	-0.358996100923995	0.0185352682513005	33.4263073829803	33.3221444614821	30.7785522640736	22.4560390424164	28.2492641585131
BMF81_00707	hypothetical protein	856749	857471	0.381584228833882	0.0555628951356931	233.169739530641	189.390267391248	205.371723446905	320.527692906583	224.723185228254
BMF81_00708	Putative gamma-glutamylcyclotransferase YkqA	857682	858296	0.643729983624069	0.000634855607886896	120.17890599347	117.824305799639	119.163387973973	207.137601511945	164.84514371435
BMF81_00709	hypothetical protein	858748	859056	0.410232806556416	0.0229773144946834	2259.56880617598	2015.6266657064	2310.9700994341	3290.99705051395	2543.87801067511
BMF81_00710	putative FAD-linked oxidoreductase	859390	860676	-0.108838872678046	0.127057665201646	128.960393526286	127.721439909264	125.196078848177	118.139414594414	117.936345152566
BMF81_00711	hypothetical protein	860681	860872	-0.465986220556686	0.00287041013246756	30.8060248127043	27.8894784556553	25.6921658407256	19.7458274338489	20.9414279293681
BMF81_00712	Lactate utilization protein A	860967	862322	-0.351072696102439	0.00328018019721367	161.324424191587	167.901652843448	171.683284996451	124.230937828908	137.606845042082
BMF81_00713	hypothetical protein	862592	864679	0.0256942864279418	0.778067674180146	99.2166454312616	89.9617217301514	83.4640525654511	93.592640882531	91.3623952284019
BMF81_00714	hypothetical protein	865337	866752	0.108343734705403	0.340095840376131	27.3713300922074	25.3076173835792	22.6639915979881	25.5534237379221	28.5381114402975
BMF81_00715	hypothetical protein	866838	866969	-0.124375894369542	0.186403816693235	23.3700877889481	26.2758152856077	25.9997147872536	22.7399659728378	23.5699381936061
BMF81_00716	Transcriptional regulatory protein YycF	867276	868028	-0.0762807178588991	0.599541478532652	211.640931385671	203.859447149342	165.53230606589	164.884111957421	202.481944530856
BMF81_00717	DNA polymerase III subunit tau	868279	869232	0.232074315475934	0.0514665643126758	11.4725885509382	10.5157049914766	11.7341751906076	13.6026811210959	12.7959345830484
BMF81_00718	hypothetical protein	869438	870613	0.0790156407287018	0.34246404141685	33.6033535025936	32.5959960349607	36.0541995775928	36.2652124765461	35.7592934849072
BMF81_00719	Phosphoglycolate phosphatase	870942	871727	0.294726198869338	0.0386889726441562	73.5803673112639	78.5853963813161	81.8553349989968	107.221133542756	84.1700979119707
BMF81_00720	hypothetical protein	871897	872097	-0.078611859456401	0.640689869537524	2.12455343535892	1.85571264555469	2.03455456933923	1.91005389556186	1.87750733159852
BMF81_00721	hypothetical protein	872268	873368	0.208704105307106	0.381261266810885	1.16850438944741	1.04888106053091	0.898989228312682	1.084084643427	1.29981276802975
BMF81_00723	hypothetical protein	874010	874303	-0.0634122811171173	0.586719027011264	16.7131536914902	18.8798590895564	15.4484201602153	15.6676042514331	16.8975659843867
BMF81_00724	hypothetical protein	874336	874578	-0.00295268957560522	0.98249037631664	21.8829003841969	20.3321559425992	16.7969040026843	20.6492313033714	18.5151107623793
BMF81_00725	Manganese transport system membrane protein MntB	874637	875482	0.0749162133547574	0.63866099690148	7.47134624767887	6.40086390785531	5.55953864877579	7.0465501822755	6.52794856832717
BMF81_00726	hypothetical protein	875491	875988	0.600241878992846	0.016944279546318	2.08914421143627	1.82881825938723	2.27113068205309	3.53618086070236	2.71516444877325
BMF81_00727	hypothetical protein	876066	876365	-0.130561741526022	0.489201566860815	5.84252194723703	4.43757371763079	6.19829415310323	5.34298859974736	4.67932596490709
BMF81_00728	DNA replication and repair protein RecF	876358	877491	0.0771110937939192	0.445248716901142	20.2186668598324	18.4764432970445	17.6485780084542	20.7008543816299	18.8617275005205
BMF81_00729	High-affinity zinc uptake system ATP-binding protein ZnuC	877602	878402	-0.568136923157244	0.00451135427579213	23.1930416693349	28.104633544995	26.1180028436105	15.4094888601409	19.4683067922678
BMF81_00730	Manganese ABC transporter substrate-binding lipoprotein	878491	879468	-0.292476148183435	0.00868382162046553	34.9843132355769	33.9676097295011	35.0605799041946	29.7090815377256	26.8916819341265
BMF81_00731	hypothetical protein	879584	879805	0.245848982905955	0.140911351706009	8.92312442850746	7.36906180988385	7.71238127447195	10.5311079647194	8.37657117174725
BMF81_00732	hypothetical protein	879805	880044	-0.0290437058872258	0.888819189605557	4.95729134917081	3.20043195392766	4.02179391613568	3.94916548676979	3.95720776044612
BMF81_00733	Formamidase	880170	881234	-0.0544800926382047	0.579441543550455	18.6606610072358	21.2465650722928	21.0789316428052	18.8424235643264	20.3637333657994
BMF81_00734	Putative succinate-semialdehyde dehydrogenase [NADP(+)] 2	881279	882697	-0.103994074843397	0.224780013411794	53.9282480341939	58.2801348248843	59.1203705671945	51.2359051714904	55.0831766362828
BMF81_00735	hypothetical protein	882745	883188	-0.145769069325067	0.377327915821926	60.372726788116	50.238713360814	41.6137382263686	47.2351166064621	44.366942482082
BMF81_00736	Histidine--tRNA ligase	883465	884853	0.223170829892239	0.0616399535955474	80.8746674393295	78.0206142717994	83.4640525654511	103.891444995087	84.6900230191826
BMF81_00737	Putative NADP-dependent oxidoreductase YfmJ	885040	886047	-0.270036826534371	0.0502473718571572	12.9597759556894	15.3298001154518	15.6849962729292	12.3121041646352	12.044931650409
BMF81_00738	hypothetical protein	886199	886597	-0.0127955261281954	0.912193350857622	8.0733030543639	9.09030252460124	9.06086511694097	9.05985023435421	8.28991698721194
BMF81_00739	Formyltetrahydrofolate deformylase	886642	887496	-0.190684532496209	0.0388178010333654	36.4006821924828	36.9528865940891	36.2671180790353	30.7673546420234	33.2752068615615
BMF81_00740	hypothetical protein	887515	888126	-0.0620097674244218	0.497913329822085	19.050162470385	17.9385555736954	18.0744150113392	16.7000658166016	18.4573413060224
BMF81_00741	hypothetical protein	888206	890062	-0.220671248420957	0.0505782560704484	73.7574134308772	76.5414230325892	83.7242862894363	62.5413593100862	71.4030480571007
BMF81_00742	hypothetical protein	890279	891091	-0.0555627231005381	0.605855917436441	84.3447713837491	96.8735789751884	104.661272264613	88.7916946044971	94.6841389689224
BMF81_00743	putative ABC transporter ATP-binding protein YxlF	891092	892087	-0.153843380670393	0.052696898276179	102.191020240764	102.602083228857	104.94516359987	89.9274023261826	95.6951044551677
BMF81_00744	hypothetical protein	892276	892749	0.0588862524690965	0.610051123282148	39.4812846737533	36.0653718505629	40.6201185529704	44.4216588413778	36.2214491357623
BMF81_00745	hypothetical protein	892806	893975	0.0770586122158693	0.445634645884391	78.3252033168988	74.6319216146996	80.3175902663567	89.617663856632	74.4070597876583
BMF81_00746	hypothetical protein	893982	895037	0.0830396944433023	0.27371072741839	23.7949984760199	23.4250103518571	23.1608014346872	25.1920621901131	24.4942494953161
BMF81_00747	Ribonuclease HI	895235	896173	0.125513879355621	0.265261100225581	138.273019417943	125.300945154193	110.504702248646	137.394822784808	134.573948583346
BMF81_00748	hypothetical protein	896538	897704	-0.143958393244955	0.101206064524219	106.652582455018	111.342758733282	116.750311624292	96.8707063519412	105.140410569517
BMF81_00749	hypothetical protein	897871	898779	-0.201465324679956	0.0583085944866905	132.182632903247	141.787203874845	136.622705092256	109.982968229582	128.103769471376
BMF81_00750	hypothetical protein	899320	899757	0.122734117334872	0.330749236644578	20.360303755523	21.2465650722928	18.5712248480383	19.5393351208152	24.1476327571748
BMF81_00751	50S ribosomal protein L27	899785	900066	0.140681824517767	0.223919557260695	125.915200268939	136.757953661531	150.557038131103	162.793377287954	140.957473510781
BMF81_00752	50S ribosomal protein L21	900094	900492	0.0359694306203906	0.840825288868851	319.63906434975	242.318419368808	228.035715044893	301.530400107481	238.270122743942
BMF81_00754	hypothetical protein	901178	902269	-0.0304506414037763	0.813493911899392	5.70088505154644	5.08303898564981	4.96809836699113	5.08487320845521	5.17036634394054
BMF81_00755	hypothetical protein	902390	902740	0.139966531866313	0.225691306163531	76.6609697925344	71.8617998394513	77.0055246883626	91.8890793000029	73.7427110395543
BMF81_00756	Magnesium-chelatase 38 kDa subunit	902775	903899	-0.20815586422576	0.0218617046474674	259.832885144396	254.098160510156	244.004602653079	214.571324781158	222.816793168477
BMF81_00757	hypothetical protein	904138	905319	0.10530374533761	0.298263434546865	22.7327217583404	26.6254423057847	24.2017363306282	25.4759891205345	27.3249528568031
BMF81_00758	hypothetical protein	905360	906178	-0.164859199829126	0.0468136327867223	55.8403461260169	54.4880263752725	53.4662014733332	47.8287820064341	49.566193554201
BMF81_00759	Serine/threonine-protein kinase B	906243	906611	-0.023149851193824	0.803258778599923	18.8022979029264	19.2563804959009	18.8078009607522	17.3969773730904	19.9304624431228
BMF81_00760	hypothetical protein	906683	907219	-0.0978801908722714	0.430617907611548	8.71066908497157	9.35924638627584	9.27378361838345	7.82089635615193	9.24311301710041
BMF81_00761	hypothetical protein	907410	908438	-0.118445106711595	0.227499072737702	18.0941134244735	17.8040836428581	16.2764365547138	15.6417927123039	16.3776408771748
BMF81_00762	Serine/threonine-protein kinase C	908503	910731	0.213724094155335	0.0269099665316221	20.5373498751362	22.2685517466563	21.859632814761	25.2694968075008	24.754212048922
BMF81_00763	hypothetical protein	911009	911287	-0.0260962604184734	0.83360499806947	18.9085255746944	18.2612882077049	18.6895129043952	16.0031542601129	20.5948111912269
BMF81_00764	Demethylmenaquinone methyltransferase	911446	912504	0.223921479998654	0.0214007842676016	38.8793278670682	38.9161767843136	42.2051785081533	46.8995665977824	46.5621818236433
BMF81_00765	hypothetical protein	912997	913197	0.057554916185698	0.771080503889004	245.740014023182	213.917947575971	159.073778188802	237.001552284446	192.112327114796
BMF81_00766	Glutamine synthetase	913391	914806	-0.0546480557172054	0.679374421660085	1468.59756219185	1552.34396958575	1566.01557810942	1282.49794471327	1661.8539510183
BMF81_00767	Phycobiliprotein beta chain	915177	915686	0.0238554926784161	0.890587404839689	505.112579256583	413.635659255524	395.200396288509	516.127536427769	374.317192464388
BMF81_00768	hypothetical protein	915885	916388	-0.0609586641737465	0.548389437108805	49.3958673720949	44.0261101561309	43.1041677364659	46.254278119552	40.9296598288478
BMF81_00769	putative phycocyanin operon protein Z	916645	920508	-0.0515777793763159	0.4866491331426	127.827298360762	133.880254341612	137.971188934725	131.638849558993	125.475259207138
BMF81_00770	16S/23S rRNA (cytidine-2'-O)-methyltransferase TlyA	920583	921392	-0.0841372175191163	0.310440991446842	45.2175789492223	43.5420112051166	40.7857218318701	40.3950587372204	41.0451987415615
BMF81_00771	hypothetical protein	921512	921817	0.32573874521488	0.00852009196734485	146.806642383301	145.33726284895	127.30160625133	170.381969791944	180.038510736209
BMF81_00772	GTPase Der	922061	923410	0.231552715626473	0.0105347284672024	86.3985063712627	92.9469985947394	89.520401050926	104.872283481998	105.602566220372
BMF81_00773	hypothetical protein	923561	923992	0.0902476477900966	0.274198059450705	20.1478484119871	19.9018457639199	20.8896707526342	22.2237351902535	21.0280821139034
BMF81_00774	C4-dicarboxylic acid transporter DauA	924484	925956	0.0093866284829469	0.955773308463192	19.4042547096115	23.0215945593452	22.5693611529026	18.0164543121916	25.7074080788105
BMF81_00775	hypothetical protein	926019	926936	0.0233087333060023	0.808844257195453	14.8010555996671	13.7699257177392	14.4074852642743	13.8091734341296	15.3089059345726
BMF81_00776	Bicarbonate transporter BicA	927115	928782	0.0436469215995625	0.669729281669982	31.8328923064611	37.2218304557637	35.3681288507226	33.8905508766584	37.9256480982901
BMF81_00777	hypothetical protein	928958	929284	-0.0141934893190605	0.905699110043354	8.60444141320363	8.28347093957747	7.54677799557225	8.44037329525307	7.65445296728628
BMF81_00778	HTH-type transcriptional repressor ComR	929395	930030	0.143853898338141	0.11514182469649	18.2357503201641	18.2343938215374	17.9088117324395	20.8299120772759	19.2083442386618
BMF81_00779	p-hydroxybenzoic acid efflux pump subunit AaeA	930658	931863	0.0725264375677365	0.468926211388983	44.9343051578412	49.6201424789624	53.7500928085898	50.4615589976139	53.581170771004
BMF81_00780	hypothetical protein	931914	933089	-0.21112774431051	0.14081875693499	11.3309516552476	13.0706716773852	11.9470936920501	9.44702332129243	11.5250065431971
BMF81_00781	ABC transporter ATP-binding protein YtrE	933226	933939	-0.0659584090373483	0.714539574783712	12.1807730293911	15.1953281846145	11.9707513033215	10.6343541212363	14.4712488173978
BMF81_00782	Murein DD-endopeptidase MepM	933948	935003	-0.282516316316831	0.053476196536076	26.4860994941412	25.6841387899236	25.5502201730973	18.5326850947759	24.089863300818
BMF81_00783	hypothetical protein	935127	935669	-0.129587965343586	0.514150920470903	49.8207780591667	34.2634479773432	34.4218243998671	32.7290316158437	39.3698845072121
BMF81_00784	putative L%2CD-transpeptidase YnhG	936055	936801	0.173852957856326	0.079393554598693	149.745607968881	148.591483575213	159.878136972029	183.339362434809	161.263437420224
BMF81_00785	hypothetical protein	937101	937253	0.149324346964851	0.4175507423929	2.7619194659666	2.9045937060856	3.07548946528023	3.69105009547764	2.77293390513012
BMF81_00786	ECF RNA polymerase sigma factor SigE	937701	938357	0.087695639503916	0.750138222344611	676.139130802976	1124.77701829548	1324.73160075255	1165.08125321447	1049.46882890722
BMF81_00787	hypothetical protein	938516	939130	-0.119366448982406	0.201839555945855	253.848726301468	294.466634147512	276.226269204707	252.643344996749	253.434605037622
BMF81_00788	Colicin I receptor	939723	941798	-0.744801528060153	0.000184992763302582	1391.26381714479	1318.98138081071	1329.34483495047	744.791961573478	862.295790310933
BMF81_00789	hypothetical protein	941831	942127	-0.871808643999953	0.000238166557534318	81.2995781264013	80.3873202545359	76.7452909643773	37.8397163634281	49.0462684469891
BMF81_00790	hypothetical protein	942138	942944	0.229831155445432	0.0192884238235494	284.760978785941	296.295452406899	312.753621007728	342.699805018578	356.119813711972
BMF81_00791	tRNA pseudouridine synthase B	943077	943949	0.0460045080118082	0.722657380515744	169.681001037332	206.62956892459	223.753687404772	199.41995131231	213.68921906409
BMF81_00792	hypothetical protein	944068	945834	0.264682250999096	0.0408150548608009	78.5730678843574	78.7736570844883	77.7389106377756	83.3196483091037	104.995986928625
BMF81_00793	putative inner membrane transporter YhbE	946236	947153	0.169711292692418	0.36566617972427	3.96583307933665	4.08794669745381	4.51860375283479	5.47204629539343	3.95720776044612
BMF81_00794	hypothetical protein	947301	948482	-0.0180601166454707	0.823338454828282	43.1638439617087	48.3023175567569	46.3452604806459	45.8154819543554	44.9446370456508
BMF81_00795	DNA ligase	948567	950603	-0.061791214642557	0.372820619953171	72.765955161043	75.0891261795464	73.3859101638405	72.5046134139629	68.8034225210412
BMF81_00796	hypothetical protein	950623	950805	0.165914020138693	0.271716472060109	3.22223937696103	3.79210844961176	3.73790258087904	4.00078856502821	4.07274667315987
BMF81_00797	Serine/threonine-protein kinase B	950888	952012	-0.0856934051500108	0.258275102105389	83.2824946660697	90.3920319088307	86.0900474165749	79.6802212918845	83.534633892045
BMF81_00798	hypothetical protein	953313	953888	6.49871464313865e-05	0.999494185174896	20.1124391880644	22.9140170146753	24.2727091644424	22.6367198163209	22.2990101537548
BMF81_00799	hypothetical protein	954149	954343	0.109532586368116	0.503613266357186	16.429879900109	13.0437772912178	14.5021157093598	17.9648312339331	13.5758222438662
BMF81_00800	hypothetical protein	954417	954731	0.123943358323244	0.279672500352413	14.4469633604407	12.7210446572082	15.1408712136873	15.7708504079499	14.9622891964313
BMF81_00801	Toluene-4-sulfonate monooxygenase system iron-sulfur subunit TsaM1	954887	955960	-0.0938339321088345	0.218725108445437	66.2506579592756	66.5905001506292	63.3550829847727	63.238270866575	59.3003469503349
BMF81_00802	Serine/threonine-protein kinase F	956349	957899	0.0670598087924205	0.327511040058415	55.7695276781716	54.4880263752725	54.6727396481739	57.3790514842434	57.798341085056
BMF81_00803	hypothetical protein	958033	958662	-0.00220414556402253	0.97483783067445	441.871705330733	443.00432895039	452.073293784922	449.017534691812	440.925375643868
BMF81_00804	hypothetical protein	958687	959565	-0.0657429841361234	0.412745601291068	115.257023868221	109.863567494071	110.693963138817	101.077987230003	112.823748264982
BMF81_00805	Protein TolB	959603	961150	0.135272875907855	0.0855683624727936	52.7243344208239	49.8621919544696	51.0294675123804	56.6821399277546	55.7764101125653
BMF81_00806	Serine protease Do-like HtrA	961632	963182	-0.148076486584752	0.0877082594736533	47.3775416085039	49.5663537066275	46.5818365933597	41.7888818501979	44.5691355793311
BMF81_00807	hypothetical protein	964300	964833	0.127699921322964	0.312354121855028	18.2003410962414	15.4104832739542	14.4311428755457	17.3195427557028	17.5907994606692
BMF81_00808	hypothetical protein	965504	965953	0.187286680855699	0.0729091342352848	96.3839075174497	84.4752669519897	85.1674005769909	105.672441195003	96.1861448342012
BMF81_00809	hypothetical protein	965995	968037	0.16630898638316	0.0454097631719545	100.987106627394	92.8394210500695	97.540331271926	109.492548986127	108.462154310038
BMF81_00810	hypothetical protein	968533	969000	0.0518267419311879	0.660423760232199	179.347719168215	157.708680485981	157.630663901247	188.398424104135	153.37790662751
BMF81_00811	Octanoyltransferase LipM	969111	969863	-0.382126299424088	0.0261636377423091	79.7769814977274	102.736555159695	98.2973748326103	65.6645555447211	78.0754202663201
BMF81_00812	hypothetical protein	969979	970191	0.0538353902305676	0.592226125625081	42.7743424985596	43.3806448881119	45.2806679734335	49.5581551280914	41.3918154797028
BMF81_00813	hypothetical protein	970341	970598	-0.117499900203553	0.383641422044944	16.429879900109	21.2196706861254	20.7477250850058	17.9132081556747	18.0529551115242
BMF81_00814	Lactose transport system permease protein LacF	970915	971796	-0.0502611993069988	0.471472290276283	89.4436996286105	92.6242659607298	87.438531259044	84.558602187306	88.9649627895915
BMF81_00815	Phosphoribosylglycinamide formyltransferase	971821	972477	-0.0842461983493274	0.274098644560238	25.2467766568485	25.4420893144165	25.3846168941976	24.4951506336244	23.3388603681785
BMF81_00816	hypothetical protein	972544	973458	0.195352101768311	0.233766031512101	98.0481410418141	80.0107988481914	82.8252970611236	114.345118342419	84.6611382910041
BMF81_00817	hypothetical protein	973655	974245	0.0710867147346861	0.651223052685182	24.892684417622	33.02630621364	34.0669602307964	30.0446315464054	34.5172501732344
BMF81_00818	hypothetical protein	974302	975381	-0.0948312754767374	0.271400971988538	34.2053103092786	37.9479788822851	37.4499986426046	33.967985494046	34.4883654450559
BMF81_00819	hypothetical protein	975458	976252	-0.106506274382707	0.57504518455503	6.79857099314854	5.05614459948235	4.89712553317698	5.47204629539343	4.82374960579928
BMF81_00820	hypothetical protein	976283	976465	0.323861458156239	0.138761235945066	8.0024846065186	8.95583059376395	12.183669804764	13.1896964950285	11.2361592614127
BMF81_00821	Ferredoxin-1	976683	977000	0.106707918788877	0.157559482027253	79.5999353781142	82.5388711479326	81.4294979961118	90.6759369609298	84.1700979119707
BMF81_00822	hypothetical protein	977236	978180	0.0658492582820753	0.58933859197724	48.8647290132552	46.0969778910252	50.3907120080529	56.9144437799175	44.4824813947957
BMF81_00823	hypothetical protein	978208	978507	0.115048140808962	0.266920586211571	16.0049692130372	14.872595550605	17.3173714506548	17.3969773730904	17.4174910915986
BMF81_00824	Aconitate hydratase B	978646	981303	-0.5255325051166	0.00455956049484059	287.097987564835	328.78387089719	366.101534424704	211.680432398686	243.180526534276
BMF81_00825	ATP-dependent zinc metalloprotease FtsH 3	981435	983270	0.178478899398392	0.123240736626532	608.436694662872	588.12643671	553.895652696969	602.105773267182	718.536498166844
BMF81_00826	Arsenical pump-driving ATPase	983338	985221	0.325010825341687	0.00575721117396791	324.242263459694	289.518067092699	321.435964344326	384.02407916445	396.962819356284
BMF81_00827	hypothetical protein	985264	985944	0.238861976686409	0.0294944297446796	161.466061087278	142.109936508855	139.366987999737	173.737469878741	174.665951295019
BMF81_00828	hypothetical protein	986199	986543	0.203977330230244	0.155856276946808	244.182008170585	215.477821973684	219.992127212622	295.722803803408	226.109652180819
BMF81_00829	hypothetical protein	986601	986894	0.291786739055341	0.0201119342553915	215.960856704234	187.615237904196	179.51395432728	237.311290753996	238.472315841191
BMF81_00830	hypothetical protein	986981	987721	0.291493016117346	0.0317091426085241	425.12314241532	358.85179463241	343.011705823831	454.592827143722	464.870815303794
BMF81_00831	hypothetical protein	987766	988230	0.299627351644939	0.121712621476439	114.30097482231	83.0229700989469	78.4013237533744	119.765541559554	106.266914968476
BMF81_00832	Gas vesicle structural protein	988380	988799	0.331251782385964	0.0202053693464453	395.45021276814	353.069501606406	416.066409429872	528.129902122854	448.637598067511
BMF81_00833	hypothetical protein	988948	989928	0.292593502519997	0.0324660305226207	1780.69446184608	1542.09720845595	1778.12972076867	2188.68946046173	1976.49529506603
BMF81_00834	Gas vesicle protein C	990506	991276	0.0164344881290295	0.952498571637104	7577.60932867074	4154.1606761981	5042.73813055236	4988.82847135541	6322.17376478397
BMF81_00835	Gas vesicle structural protein	991322	991537	1.44488688119013	0.0250938163389575	644.412466168283	517.851405654429	482.59161232501	2375.87474222679	609.06337837056
BMF81_00836	Gas vesicle structural protein	991665	991880	0.179460628028694	0.556334299026908	7876.81727081712	4832.38330656909	3993.12089127476	6887.39623200476	5722.18019106144
BMF81_00837	D-alanine--D-alanine ligase	992451	993518	-0.0723787109197502	0.438924485453755	140.964120436064	128.689637811293	118.950469472531	122.940360872448	123.395558778291
BMF81_00838	hypothetical protein	993687	994292	-5.37660005405496e-05	0.999566329176405	171.663917577001	174.86729886082	190.159879399404	193.147747303911	164.642950617101
BMF81_00839	4%2C5:9%2C10-diseco-3-hydroxy-5%2C9%2C17-trioxoandrosta-1(10)%2C2-diene-4-oate hydrolase	994723	995667	0.164641773900372	0.067972324408589	56.9026228436964	50.8303898564981	54.6490820369025	60.9152323449457	60.3979666211155
BMF81_00840	hypothetical protein	996012	996404	0.176853599773316	0.0615572571018074	33.8158088461295	30.390656369229	31.9141176051002	36.7298201808719	35.6726393003719
BMF81_00841	hypothetical protein	996452	997342	-0.128156132023804	0.336483475957987	6.40906952999941	6.53533583869261	7.42848993921532	5.98827707797771	6.47017911197029
BMF81_00842	hypothetical protein	997394	999151	-0.0872757328459465	0.376481025311523	49.9624149548573	55.7789569113106	54.1049569776606	46.6930742847486	53.6678249555393
BMF81_00843	hypothetical protein	999170	1000087	-0.0966619185572481	0.262818248070742	66.7109778702701	72.4534763351354	75.3494918993655	65.0192670664908	68.7745377928628
BMF81_00844	Alkaline phosphatase	1000225	1001139	-0.0738909249304608	0.490673790445609	100.455968268554	110.858659782267	124.74658423402	108.331029725312	104.591600734127
BMF81_00845	DNA replication and repair protein RecF	1001246	1002517	0.000403517849308807	0.996675919200813	32.859759800218	34.9627020176971	38.9404281527019	34.9488239809561	36.3081033202976
BMF81_00846	hypothetical protein	1002514	1003164	0.123778208437385	0.385038314578703	6.72775254530325	7.04632917587434	8.44576722388493	8.1306348257025	8.05883916178442
BMF81_00847	ATP-dependent DNA helicase PcrA	1003305	1005629	-0.155249428485402	0.0882948061342137	448.705685547804	432.62309588975	406.508734476232	377.158209756079	393.785499256656
BMF81_00848	Virulence sensor protein BvgS	1005746	1007470	0.12485967575385	0.143865918462173	73.6865949830319	70.5708693034132	68.2995237404924	73.5628865182607	80.9350083559855
BMF81_00849	S-adenosylmethionine synthase	1008269	1009531	-0.0947325414843065	0.276271203777366	963.945302846265	933.988242823527	891.27684703821	851.83241434233	889.447434798666
BMF81_00850	Phosphoribulokinase	1010168	1011172	0.0145234608763968	0.893319676725957	2652.08005335854	2418.80040874279	2522.94229642573	2719.68444342792	2394.05292561354
BMF81_00851	Ferredoxin--NADP reductase	1012161	1013501	0.0406893152347637	0.715708559817694	2027.78002637832	2035.23267322248	1884.70725954627	1873.45313307663	2205.11791859837
BMF81_00852	Homoserine dehydrogenase	1013783	1015069	-0.0420938443550959	0.598002087019455	201.088982656722	211.013353869886	206.223397452675	189.818058756242	210.569668420819
BMF81_00853	hypothetical protein	1015224	1015661	0.0923625636039793	0.386109881445437	686.195350397008	611.255608814015	567.475121566745	652.438274569149	672.985281829446
BMF81_00854	Secreted effector protein PipB2	1016436	1016894	0.0682827865132859	0.463711973407582	573.204516859837	552.195536790274	620.30256753575	637.467581874205	582.749391000003
BMF81_00855	Soluble epoxide hydrolase	1017207	1018070	0.0296219527492409	0.679726703322117	33.7095811743615	32.8380455104678	32.7657916108701	34.1486662679505	33.4196305024537
BMF81_00856	hypothetical protein	1018191	1018628	0.105811401932213	0.307695805470779	72.9430012806562	64.116216623223	60.4688544096635	72.8143518835135	68.8034225210412
BMF81_00857	Murein hydrolase activator NlpD	1018788	1021502	-0.264187494106951	0.0691798614969847	5650.07281521743	5893.07100262751	6160.34734462392	4537.64276737674	5289.80469495839
BMF81_00858	tRNA (cytidine(34)-2'-O)-methyltransferase	1022598	1023059	0.132079305853096	0.322726321109066	44.5802129186147	35.7964279888883	36.7166126931916	45.892916571743	39.5431928762827
BMF81_00859	Putative glutamate--cysteine ligase 2	1023318	1024457	0.065663624357483	0.628873311140849	328.916281017483	351.482732822526	377.031350832084	418.818033910631	318.9740532745
BMF81_00860	hypothetical protein	1024630	1026411	-0.0313359432829369	0.67135975510721	47.3775416085039	46.6886543867094	50.1541358953391	46.8995665977824	47.197645843569
BMF81_00861	RecBCD enzyme subunit RecD	1026389	1030615	-0.0941116314267764	0.193951827557074	152.897028897997	158.515512071005	151.030190356531	144.776922975763	144.048139425874
BMF81_00862	Acetoin utilization protein AcuC	1030758	1031675	-0.162702034378898	0.0596303787014575	219.466369872576	216.741858123555	224.91291035707	204.685505294669	189.050545927882
BMF81_00863	Rod shape-determining protein RodA	1031921	1033246	-0.146600337467394	0.0888653471010952	102.863795495294	102.333139367183	112.775832930699	94.4186101346659	97.1104561359112
BMF81_00864	Iron-sulfur cluster carrier protein	1033336	1034406	-0.189762735199075	0.0418119851998646	138.09597329833	137.107580681708	131.749237170351	112.822237533796	125.041988284462
BMF81_00865	hypothetical protein	1034572	1034745	0.0969108494169338	0.430994685646852	13.4555050906065	14.6305460750979	16.1108332758141	16.9065581296354	14.6445571864685
BMF81_00866	Oxygen-dependent coproporphyrinogen-III oxidase	1035078	1036121	-0.194857876508068	0.0385414812188323	344.213065752068	361.191606228978	365.841300700719	324.321989158577	299.621285394946
BMF81_00867	Anti-sigma-B factor antagonist	1036330	1036821	-0.192864082032548	0.0263719863087102	119.399903067171	117.447784393295	110.788593583902	100.974741073486	101.76089737264
BMF81_00868	hypothetical protein	1036843	1037439	-0.0163937976997608	0.853126070072101	78.8563416757386	78.8543402429907	71.7298773748434	71.0075441444685	80.2128901515245
BMF81_00869	Protein Thf1	1037533	1038234	-0.156724642478362	0.0547782682704726	165.750577181918	170.779352163367	161.557827372297	146.635353793066	151.240436742306
BMF81_00870	hypothetical protein	1038360	1038722	0.508876933581564	0.0530106002105991	47.9794984151889	58.1725572802145	41.2352164460264	54.6430283365466	85.2099481263945
BMF81_00871	hypothetical protein	1038967	1039557	0.0268296920386974	0.738337457062163	580.07390630083	587.991964779163	632.320634061615	605.951692597435	616.862254978739
BMF81_00872	Biopolymer transport protein ExbB	1039598	1040365	-0.0828659205155183	0.273174121111333	351.826048895437	362.02533220017	374.381698369689	339.550797244814	345.461349014128
BMF81_00873	hypothetical protein	1040621	1043827	-0.0884383559109278	0.235839417880834	234.692336159315	237.235380383159	249.209277132784	224.895940432844	227.293926036135
BMF81_00874	Aminomethyltransferase	1044091	1045074	-0.0678813212857454	0.319270421899773	108.139769859769	106.125247816794	111.119800141702	104.588356551576	102.367476664387
BMF81_00875	Multifunctional cyclase-dehydratase-3-O-methyl transferase TcmN	1045214	1046260	0.0335609541136579	0.75212987603024	316.735507988092	270.77267993398	270.950621891188	309.764281089701	275.935808288626
BMF81_00876	tRNA (guanine-N(7)-)-methyltransferase	1046338	1046985	-0.0319307514219658	0.659132713892027	56.7255767240832	53.6811947902488	54.010326532575	52.3458013540466	54.8520988108553
BMF81_00877	hypothetical protein	1047188	1047346	0.143388916853571	0.412890419000155	11.8620900140873	10.6770713084813	11.0481044637374	14.5577080688769	10.1096548624536
BMF81_00879	hypothetical protein	1047581	1047886	0.107192114505553	0.719340378878772	1.55800585259654	0.860620357358698	1.23019578611209	1.41963465210679	1.15538912713755
BMF81_00880	3'%2C5'-cyclic adenosine monophosphate phosphodiesterase CpdA	1048219	1049349	-0.0713784776069616	0.338451855394959	37.3213220144717	38.1631339716248	39.24797709923	36.4458932504506	36.3658727766544
BMF81_00881	hypothetical protein	1049406	1050644	-0.233526507854084	0.0161876658257756	89.3020627329199	91.2526522661894	96.8542605450558	75.9375481181484	81.3971640068405
BMF81_00882	hypothetical protein	1050918	1051151	-0.187627798054708	0.267017574828903	1779.73841280017	1486.74856172332	1366.10876286621	1513.87258146755	1197.7919081035
BMF81_00883	hypothetical protein	1051556	1052149	-0.18090141013321	0.0278764151314528	81.5828519177825	82.5657655341001	79.1583673140588	70.1815748923336	72.9050539223795
BMF81_00884	hypothetical protein	1052156	1052458	-0.267610431488924	0.1462325494941	29.9562034385608	34.3979199081804	38.8457977076164	24.3660929379783	32.8997053952418
BMF81_00885	Cobalt-precorrin-5B C(1)-methyltransferase	1052547	1053662	-0.0955719146032056	0.231323341144831	48.1919537587248	47.3879084270633	48.1432389372712	42.9762126501418	46.7066054645355
BMF81_00886	GMP synthase [glutamine-hydrolyzing]	1053895	1055514	0.0679040706661336	0.430306944379415	459.859591083438	452.444258495168	441.853205715683	445.274861518076	501.005610255021
BMF81_00887	hypothetical protein	1055914	1056354	0.0376361565171613	0.645322270763201	939.194255324333	926.484709082806	899.249462036667	976.65701757121	915.328151246547
BMF81_00888	Orange carotenoid-binding protein	1056373	1056822	-0.468518160522913	0.141302550870187	10.7644040724852	15.4642720462891	21.8832904260324	10.9440925907869	12.3915483885502
BMF81_00889	Orange carotenoid-binding protein	1056985	1057488	-0.30854342977433	0.333613298741588	14.4823725843633	22.2685517466563	31.6065686585722	17.8357735382871	19.1794595104834
BMF81_00890	Epoxyqueuosine reductase	1057693	1058667	-0.0898587509628233	0.261102468222907	61.576640401486	61.4536723926445	57.0858159978553	57.9727168842153	54.8232140826768
BMF81_00891	Phosphoglycolate phosphatase	1058642	1059277	0.147567954268854	0.21577059598234	31.9745292021517	27.5936402078132	30.1161391484748	35.9554740069955	30.213425674647
BMF81_00892	hypothetical protein	1059860	1060165	-0.0204926565037291	0.865280789727982	173.434378773133	205.338638388552	216.987610581156	208.299120772759	183.331369748551
BMF81_00893	putative ABC transporter ATP-binding protein YknY	1060670	1061434	-0.183194942310768	0.0531492314594649	51.2371470160726	51.3413831936798	47.575456266758	42.4599818675575	45.6956399782902
BMF81_00894	Macrolide export ATP-binding/permease protein MacB	1061767	1062984	-0.154129993526354	0.0622465828889849	97.1983196676706	94.8296056264615	92.8324666289201	81.9258251961261	88.733884964164
BMF81_00895	Type I secretion system membrane fusion protein PrsE	1062981	1064438	0.0535609182755732	0.548712800799335	91.6744807357374	99.132707413255	104.874190766056	97.56761790843	107.075687357473
BMF81_00896	hypothetical protein	1064880	1066310	-0.0928224104304194	0.195513562889597	208.41869200871	209.507268244508	203.455456933923	193.896281938658	194.538644281785
BMF81_00897	Beta-barrel assembly-enhancing protease	1066602	1067444	-0.163322724342325	0.080394192215356	286.248166190692	255.684929294036	258.175511804639	238.756736945232	237.519119811302
BMF81_00898	Polar-differentiation response regulator DivK	1067623	1068102	-0.0448442948813079	0.725039885788038	18.6252517833132	16.9703576716668	21.3391653667905	19.5651466599444	17.244182722528
BMF81_00899	DNA gyrase subunit A	1068255	1070765	-0.191909756786105	0.0264854908440103	288.195673506437	289.760116568207	283.181606918495	245.08056403189	257.507351710782
BMF81_00900	hypothetical protein	1071371	1071550	1.3252206587179	5.72818142490258e-06	5.59465737977849	5.99744811534342	5.60685387131857	14.1963465210679	14.5579030019332
BMF81_00901	RNA polymerase sigma factor SigA	1071703	1072878	0.0770994534720795	0.453881451288919	2764.39811164118	2505.72306483602	2513.26633341573	2767.15186388655	2706.58568450425
BMF81_00902	hypothetical protein	1073194	1073475	0.435365569242702	0.144862863717526	1.52259662867389	1.96329019022453	2.69696768493804	2.47790775640457	3.20620482780671
BMF81_00903	Immunogenic protein MPT70	1074410	1075021	-0.201099956656762	0.0508441499559505	13.8450065537556	13.6623481730693	13.5558112585044	11.8216849211801	11.9871621940521
BMF81_00904	DNA gyrase subunit B	1076006	1077943	-0.145676723084538	0.10365015816431	487.655831862717	500.181793942408	490.138390320583	423.515734032148	467.181593558069
BMF81_00905	tRNA dimethylallyltransferase	1078390	1079289	-0.263316759338736	0.0236183718255719	21.3517620253571	19.7673738330826	19.9670239130501	17.8615850774163	16.0310241390335
BMF81_00906	hypothetical protein	1079321	1080028	-0.038211107319665	0.707119494107307	149.108241938274	136.784848047698	135.084960359616	148.416349992982	124.839795187212
BMF81_00907	putative FAD-linked oxidoreductase	1080167	1081639	-0.286997303585321	0.00564517812678509	130.34135325927	123.579704439475	126.142383299032	107.788987403599	99.8545053128629
BMF81_00908	hypothetical protein	1082147	1083370	-0.0901929380250523	0.385971439413268	64.30315064353	72.3996875628005	66.5725181176812	58.4889476667996	68.8611919773981
BMF81_00909	hypothetical protein	1083464	1083871	-0.240238483583789	0.0797417347867197	60.0186345488895	60.1089530842715	52.6145274675633	43.6215011283721	53.8700180527884
BMF81_00910	hypothetical protein	1083969	1084766	0.0308960635089291	0.816668081508356	35.4092239226487	41.3904603117199	41.7556838939969	35.6973586157034	45.1468301428998
BMF81_00911	hypothetical protein	1085019	1086371	-0.0758562453261207	0.375474833567691	24.8218659697767	23.0484889455126	22.6639915979881	21.68169286854	22.905589445502
BMF81_00912	DNA primase	1086475	1088385	-0.0500876828046145	0.447344308778583	85.6549126688871	89.2893620759649	86.4685691969171	84.9715868133734	83.3613255229744
BMF81_00913	hypothetical protein	1088459	1089037	0.169157274892163	0.152601878769916	12.499456044695	10.9998039424909	10.7878707397522	12.5444080167981	13.1136665930112
BMF81_00914	hypothetical protein	1089046	1089306	0.0653133404174069	0.559479904961755	11.9329084619326	11.1342758733282	13.0353438105339	13.0606387993824	12.1315858349443
BMF81_00915	hypothetical protein	1089338	1089904	0.0661465544592472	0.509444890961567	45.3592158449129	46.0969778910252	46.5108637595456	52.6039167453387	43.6737090057995
BMF81_00916	hypothetical protein	1090143	1091138	-0.225966888650862	0.022089016130779	306.643879170137	294.27837344434	296.145977895214	268.07864539602	243.238295990633
BMF81_00917	Pentapeptide repeat protein Rfr32	1091338	1091850	-0.00518150118938344	0.955422115366545	54.8488878561828	48.9208884386085	48.3088422161709	52.8362205975016	48.121957145279
BMF81_00918	hypothetical protein	1091862	1092347	0.156253209745132	0.364097074665382	4.0720607511046	4.86788389631013	5.60685387131857	5.49785783452264	5.37255944118962
BMF81_00919	hypothetical protein	1092360	1092749	-0.14831617456979	0.275493096066858	137.03369658065	120.164117396208	102.981581864345	111.996268281661	104.562716005948
BMF81_00920	Thioredoxin-like protein	1093366	1093683	0.267201357418772	0.108642603576905	112.601332074023	109.917356266406	127.964019366929	162.483638818404	118.716232813383
BMF81_00921	3-oxoacyl-[acyl-carrier-protein] reductase FabG	1093881	1094627	-0.230822146962266	0.0248249103222483	109.131228129603	101.176680761982	95.1035973109732	87.810856117587	85.643219049071
BMF81_00922	hypothetical protein	1094662	1094970	0.0824882866728849	0.476939400846727	2035.53464641738	2428.42859899074	2107.68024577908	2301.79562492594	2337.12112637384
BMF81_00923	hypothetical protein	1095783	1096415	0.180566312143611	0.0483529675770399	92.1348006467318	88.240481015434	84.3630417937637	104.278618082026	95.6951044551677
BMF81_00924	hypothetical protein	1096644	1096835	-0.0916646027515226	0.356828547810061	10.9060409681758	11.0535927148258	10.7642131284808	10.5569195038486	9.90746176520451
BMF81_00925	hypothetical protein	1097125	1097535	0.0146836654632954	0.915818180238132	4.46156221425373	5.16372214415219	4.63689180919173	4.54283088674171	5.08371215940523
BMF81_00926	Vitamin B12 transport ATP-binding protein BacA	1097547	1099598	0.027366522689905	0.755316595358966	92.5597113338036	86.4654515283817	96.9962062126841	99.1421217953121	88.3872682260227
BMF81_00927	Pyrroline-5-carboxylate reductase	1099794	1100609	-0.0175692539622418	0.869260774362338	33.1076243676765	36.7646258909169	38.7275096512595	33.2968854766864	38.3011495646098
BMF81_00928	5-exo-hydroxycamphor dehydrogenase	1100732	1101835	0.0928469992537924	0.210708813334201	56.7963951719285	53.2508846115694	54.9566309834305	58.7470630580917	58.5493440176954
BMF81_00929	hypothetical protein	1101966	1102760	0.118873399251073	0.152508788690205	68.4460298424799	65.5147247039309	71.4223284283154	77.0474443007046	71.6341258825282
BMF81_00930	Linear gramicidin synthase subunit D	1102823	1115323	-0.00780039127339	0.918664544512652	854.637028597048	851.530054834097	857.801327089198	831.363863812863	868.737084694725
BMF81_00931	Polyketide synthase PksJ	1115325	1119530	0.0307602677866562	0.730235896021807	298.145665428702	265.662746562163	268.41925748515	295.696992264279	271.025404498291
BMF81_00932	hypothetical protein	1119994	1121856	-0.0235090098501906	0.761271604601403	513.646202221942	485.470564708808	476.984758453692	474.906508438414	493.235618375021
BMF81_00933	hypothetical protein	1121880	1123250	0.0739278611775519	0.294051770386555	103.430343078057	98.0300375803892	98.1317715537106	103.452648829891	106.75795534751
BMF81_00934	hypothetical protein	1124025	1126535	0.0552487768425979	0.671701670226514	128.145981376066	104.37711271591	104.495668985714	126.837903280959	106.497992793904
BMF81_00935	3-isopropylmalate dehydrogenase	1126992	1128260	-0.0250243801683071	0.759005090269901	892.09998750721	838.324911225874	830.476786070747	853.252048994437	824.630104766249
BMF81_00936	2%2C3-dimethylmalate dehydratase large subunit	1128244	1129968	0.0252253364044048	0.733718363931052	711.548354725625	693.175909080096	692.198048189493	717.431730096511	705.162869020226
BMF81_00937	hypothetical protein	1130141	1130551	0.027315240384222	0.682231385101932	74.2885517897169	72.9913640584845	70.7126000901738	73.0208441965472	75.0714085357624
BMF81_00938	hypothetical protein	1130859	1131287	0.0335777949599788	0.743662255887213	3127.13020150479	2904.02892397609	2808.8681862517	2982.44591176332	3049.64960107957
BMF81_00939	Linear gramicidin synthase subunit B	1131662	1138249	-0.0704412291167953	0.422195779971479	1654.95630769675	1651.28841629583	1715.7682574573	1568.36074056932	1620.11551880045
BMF81_00940	Linear gramicidin synthase subunit D	1138327	1141554	0.0256515500437056	0.741702275812523	498.738918950506	475.842374460857	487.417765024373	514.811147932179	477.320133148701
BMF81_00941	Gramicidin S synthase 2	1141676	1149352	-0.0440335510348292	0.603969242269329	1068.47333186592	1092.58443805303	1147.27585860588	1045.2124654984	1094.06684921473
BMF81_00942	Linear gramicidin synthase subunit D	1149349	1153533	-0.0254899050890181	0.781456324271097	746.709714080815	795.643520378116	842.30559170644	751.786888677495	810.18774067703
BMF81_00943	2-isopropylmalate synthase	1153598	1154776	0.123935919174208	0.133591703927957	203.886311346611	200.632120809246	219.400686930837	225.437982754558	227.842735871525
BMF81_00944	Vitamin B12 transport ATP-binding protein BacA	1155013	1157229	0.00446241405216014	0.958498039601535	159.766418338991	141.329999309999	140.218662005507	146.403049940903	148.669695934424
BMF81_00945	hypothetical protein	1157742	1157903	0.366654122578306	0.24030900123584	369.672297752452	379.452894436683	446.608385581232	693.839983332409	333.965227199109
BMF81_00946	hypothetical protein	1158156	1159133	0.0337556761539469	0.653501967638607	51.5912392552991	47.4416971993982	50.7692337883951	50.9777897801982	51.2415077885504
BMF81_00947	hypothetical protein	1159251	1160231	0.0407715110777875	0.615314161544154	64.1615137478394	58.4146067557216	65.4369527766547	63.1092131709289	65.828295518662
BMF81_00948	Vitamin B12 transport ATP-binding protein BacA	1160250	1162034	0.0883787406920852	0.418721773906898	56.1944383652434	47.4148028132308	53.6554623635043	59.3923515363221	52.0213954493683
BMF81_00949	Ycf53-like protein	1162059	1163735	0.0135750011259703	0.920082790175395	56.0882106934755	47.1189645653887	43.4826895168081	53.2492052235691	45.3490232401489
BMF81_00950	putative undecaprenyl-phosphate N-acetylglucosaminyl 1-phosphate transferase	1164048	1165130	0.0819094764375012	0.227801789591107	96.7379997566761	93.4579919319211	97.3274127704835	101.723275708234	101.154318080893
BMF81_00951	60 kDa chaperonin 2	1165264	1166967	-0.105375647930522	0.265702657922254	802.373014087219	762.751686095313	701.755723143134	697.556844967016	707.213684720896
BMF81_00952	Magnesium transport protein CorA	1167318	1168466	0.044870337803591	0.531204654931465	53.8928388102713	51.23380564901	52.2833209097639	55.288316814777	52.9457067510783
BMF81_00953	hypothetical protein	1168517	1169221	0.0430098922766202	0.642776291339698	20.0770299641418	20.3052615564318	21.9779208711179	20.2878697555624	22.5878574355391
BMF81_00954	RNaseP_bact_a	1169271	1169708	0.0407846176937488	0.854533932026187	13161.2898490332	11851.2533141664	9094.36429450126	13456.3038826942	9933.48690529328
BMF81_00955	Ribonuclease 3	1169844	1170563	-0.102670976784886	0.200619893672897	67.3129346769551	72.7493145829774	67.8500291263361	62.6704170057323	66.4348748104092
BMF81_00956	scyllo-inositol 2-dehydrogenase (NAD(+))	1170666	1171709	-0.101397323302996	0.5052104108544	24.1136814913237	23.2098552625174	18.7131705156666	18.4036273991298	22.5878574355391
BMF81_00957	Signal transduction histidine-protein kinase BarA	1171715	1173661	-0.0053864814163868	0.942503200527485	112.920015089327	115.618966133908	124.74658423402	117.752241507476	116.92537966632
BMF81_00958	hypothetical protein	1173771	1173959	-0.0339976996293496	0.85289408380809	4.03665152718195	3.57695336027209	3.92716347105014	4.336338573708	3.14843537144983
BMF81_00959	Riboflavin biosynthesis protein RibD	1173956	1174687	0.0413374095639876	0.704749310080876	18.5544333354679	20.6279941904413	17.270056228112	18.4552504773882	20.277079181264
BMF81_00960	hypothetical protein	1174919	1176106	-0.0462545886864847	0.600192183139791	48.7939105654099	52.5516305712155	54.6254244256311	48.0094627803386	52.7435136538292
BMF81_00961	Protein MtfA	1176311	1177135	-0.203622446228326	0.0387115496383887	101.412017314466	93.3235200010838	90.4667055017814	79.5769751353676	85.4987954081788
BMF81_00962	N(1)-aminopropylagmatine ureohydrolase	1177112	1178164	-0.0883878154825629	0.211840187747333	75.5986930748549	73.663723712671	77.336731246162	72.0141941705078	70.0743505608925
BMF81_00963	6-hydroxynicotinate 3-monooxygenase	1178348	1179865	-0.0902239274263586	0.218739840617045	89.797791867837	88.536319263276	91.0581457835661	81.2289136396374	87.4918416524911
BMF81_00964	Putative glutamate--cysteine ligase 2	1179877	1181034	0.00932764912270231	0.950973943707529	268.295689661909	361.514338862988	371.211578459323	330.749062401752	341.041985602827
BMF81_00965	Cobalt-zinc-cadmium resistance protein CzcA	1181114	1184206	-0.15381232870464	0.328194694664675	11.6496346705514	10.0585004266298	9.79425106635395	8.28550406047779	10.5718105133086
BMF81_00966	Efflux pump periplasmic linker BepF	1184428	1185744	0.180024561454813	0.405094147541178	4.49697143817638	5.24440530265456	4.23471241757816	4.25890395632036	6.3257554710781
BMF81_00967	hypothetical protein	1185869	1186402	-0.142241917106931	0.30107677632521	12.3224099250817	13.6085594007344	12.3965883062065	10.2729925734273	12.9114734957621
BMF81_00968	Ribosomal large subunit pseudouridine synthase A	1186458	1188110	-0.100863414611029	0.17318072180434	105.554896513416	113.279154537339	110.977854474073	102.16207187343	102.887401771599
BMF81_00969	Ribonuclease Z	1188235	1189194	0.087211974005026	0.218635990600849	191.953402884678	188.180020013713	191.815912188401	204.711316833798	200.344474645652
BMF81_00970	Tyrosine-protein kinase YwqD	1189908	1192106	0.106770273209548	0.505737907290229	59.1334039508233	61.0771509863001	50.4380272305957	51.6488897975578	70.8542382217104
BMF81_00971	Amidase enhancer	1192357	1193511	-0.161185358020582	0.275801050405287	191.386855301916	237.907740037345	263.167267782902	204.01440527731	208.923238914648
BMF81_00972	hypothetical protein	1193885	1194283	-0.305253264834873	0.0975117479179614	4.39074376640843	5.78229302600375	5.15735925716223	4.336338573708	3.95720776044612
BMF81_00974	Ubiquinone biosynthesis O-methyltransferase	1195702	1197084	-0.0256385227392066	0.769600241788907	54.8488878561828	59.9475867672668	63.804577598929	57.8436591885692	59.1848080376211
BMF81_00975	Bis(5'-nucleosyl)-tetraphosphatase PrpE [asymmetrical]	1197081	1199657	-0.0284059818281235	0.783229829583419	64.2677414196073	74.9277598625416	79.0637368689732	71.3172826140191	71.4319327852791
BMF81_00976	hypothetical protein	1199841	1201157	0.0329864029468292	0.655669407163605	64.6218336588338	70.1136647385664	66.6671485627668	70.5171249010134	66.8681457330858
BMF81_00977	hypothetical protein	1201402	1201878	-0.130496546177593	0.107277096702523	135.68814607159	144.369064946922	147.363260609466	131.329111089442	128.999196044908
BMF81_00978	tRNA-Gln(ttg)	1202138	1202209	-0.358730730047491	0.365701499076999	0.991458269834163	2.52807229974117	1.77432084535398	1.47125773036521	1.32869749620818
BMF81_00979	hypothetical protein	1202289	1202549	0.0469301644415388	0.76908028321552	72.1285891304353	78.5316076089812	79.5132314831295	93.7216985781771	64.7884453042382
BMF81_00980	tRNA-Leu(caa)	1202617	1202701	-0.267565934523755	0.105169514441673	4.85106367740287	5.72850425366883	4.6842070317345	4.18146933893271	4.27493977040894
BMF81_00981	Protease HtpX	1203002	1203877	-0.0225386001475057	0.750868334791111	397.751812323112	403.738525145899	416.989056269456	400.698333441923	399.042519785132
BMF81_00982	UDP-N-acetylglucosamine 1-carboxyvinyltransferase 1	1204040	1205284	-0.196274792775729	0.040445354317496	390.811604434273	389.887916269658	419.28384456278	360.922751643803	337.315855667808
BMF81_00983	tRNA-Ser(cag)	1205704	1205784	0.0387615871588844	0.803258733329625	2.6911010181213	2.52807229974117	2.95720140892329	2.890892382472	2.71516444877325
BMF81_00984	Putative TrmH family tRNA/rRNA methyltransferase	1205817	1206602	-0.209222126981522	0.0298218588844346	56.9026228436964	62.9597580180222	57.7955443359969	51.6230782584286	50.8371215940523
BMF81_00985	hypothetical protein	1206606	1206854	0.2672518454148	0.00722188620182195	31.2663447236988	32.0850026977789	30.7075794302595	37.4267317373607	38.0411870110039
BMF81_00986	hypothetical protein	1207108	1207545	-0.0401811225677257	0.792547929107626	99.8186022379466	128.662743425125	130.944878387123	104.743225786352	128.421501481339
BMF81_00987	Bifunctional adenosylcobalamin biosynthesis protein CobP	1207597	1208151	-0.186503604005154	0.167154338558865	26.6985548376771	21.3810370031301	21.7176871471327	21.2428967033434	19.5549609768031
BMF81_00988	hypothetical protein	1208315	1209118	0.00888732485343664	0.895858537336359	174.850747730039	167.928547229616	167.141023632345	170.48521594846	171.546400651748
BMF81_00989	putative glycosyltransferase EpsJ	1209180	1210112	-0.12013684966831	0.117911389730631	96.1360429499911	95.152338260471	100.639478348478	87.0623214828398	92.026743976506
BMF81_00990	Galactoside O-acetyltransferase	1210151	1210714	0.0268585788930805	0.854280945834775	23.9720445956331	23.1829608763499	27.7267204100648	28.8831122855908	21.9812781437919
BMF81_00991	Ribosomal protein S6--L-glutamate ligase	1210870	1211775	0.0997444870481485	0.354871980441906	15.4384216302748	13.3396155390598	14.1235939290177	15.899908103596	14.7023266428253
BMF81_00992	hypothetical protein	1212201	1212521	0.190569078782302	0.275083514313297	244.359054290198	195.898708843774	174.593171182831	257.5475374313	210.078628041785
BMF81_00993	hypothetical protein	1212790	1213626	0.183410640175147	0.308820885379128	8.0024846065186	6.96564601737196	7.52312038430086	7.09817326053393	9.93634649338295
BMF81_00994	hypothetical protein	1213931	1214275	-0.0918011748685364	0.354576941128542	152.40129976308	128.689637811293	131.701921947808	129.806230280819	128.363732024982
BMF81_00995	Photosystem I assembly protein Ycf3	1214284	1215126	0.742865856262923	0.00648913731845604	10.0208103701096	12.4789951817011	10.0071695677964	14.7383888427814	21.6057766774722
BMF81_00996	Ribonuclease D	1215411	1216331	-0.240273919209557	0.0539590668582244	12.6056837164629	11.2956421903329	11.757832801879	9.62770409519693	10.4851563287733
BMF81_00997	Dehydrosqualene desaturase	1216434	1217969	0.240295440667008	0.02673504403326	85.9027772363457	96.6584238858487	93.7551134685041	114.65485681197	102.974055956134
BMF81_00998	Putative thiazole biosynthetic enzyme	1218066	1219286	-0.0661200994253293	0.529926818619234	27.6546038835886	33.3490388476495	32.1033784952713	30.1995007811807	29.1446907320447
BMF81_00999	Long-chain-fatty-acid--CoA ligase FadD15	1219610	1221517	-0.340534570906477	0.00656192267485682	19.7937561727606	20.1707896255945	18.736828126938	14.815823460169	16.0887935953904
BMF81_01000	hypothetical protein	1221814	1222671	0.158613236419779	0.0784672778730375	611.729752487678	570.160986750137	564.470604935279	654.167647690807	645.34259696268
BMF81_01001	hypothetical protein	1222819	1224063	0.0206588054775879	0.817752000991095	13.5971419862971	14.1464471240836	14.5257733206312	13.9382311297757	14.6734419146469
BMF81_01002	hypothetical protein	1224537	1224857	0.218014220382199	0.0770182147892963	7.68380159121476	7.53042812688861	7.02631054760175	8.64686560828679	8.57876426899632
BMF81_01003	hypothetical protein	1225331	1225828	-0.0351493237854849	0.748688879727405	133.492774188385	131.271498883369	108.328202011678	123.353345498515	119.322812105131
BMF81_01004	hypothetical protein	1225998	1226396	0.355182360705561	0.0554735163588426	8.56903218928098	6.9387516312045	8.01993022099997	11.2280195212082	8.78095736624539
BMF81_01005	hypothetical protein	1226495	1226671	0.208349339905227	0.274036405365755	4.56778988602168	4.11484108362127	3.24109274417993	4.67188858238779	4.44824813947957
BMF81_01006	Chromosome partition protein Smc	1226734	1227732	0.199965456885049	0.109116418014996	26.20282570276	22.4030236774936	21.8359752034896	25.4243660422761	28.4514572557622
BMF81_01007	Serine/threonine-protein kinase B	1227888	1228925	-0.118505240904155	0.205417558921542	15.9341507651919	17.3468790780113	16.5603278899704	15.5127350166578	15.1067128373235
BMF81_01008	hypothetical protein	1229245	1229784	-0.00762102813078538	0.963483158795404	3.61174084011016	3.01217125075544	2.98085902019468	3.38131162592707	2.94624227420076
BMF81_01009	hypothetical protein	1229955	1230074	-0.203108732663853	0.265585350745833	5.84252194723703	6.91185724503704	8.06724544354275	5.62691553016871	6.49906384014873
BMF81_01010	Manganese ABC transporter substrate-binding lipoprotein	1230298	1231293	-0.00424245457944504	0.969657157302815	20.254076083755	17.9654499598628	16.4893550561563	17.7583389208994	18.5439954905577
BMF81_01012	hypothetical protein	1231508	1231798	0.319539181360466	0.0358047188191079	50.7060086572329	43.2999617296095	48.1668965485426	65.8710478577549	52.3391274593311
BMF81_01013	hypothetical protein	1232006	1233067	-0.182596339578619	0.120568102788602	107.325357709548	129.093053603805	120.464556593899	98.5226448562109	111.177318758811
BMF81_01014	putative GTP-binding protein YjiA	1233156	1234127	-0.159021204485517	0.168762326723355	285.115071025167	287.339621813135	267.709529147008	225.437982754558	276.22465557041
BMF81_01015	hypothetical protein	1234471	1235217	-0.0922561047051448	0.309382245232863	28.6106529295001	31.1436991819179	30.1161391484748	26.6891314596076	29.5490769265429
BMF81_01016	hypothetical protein	1235195	1236472	-0.0238569797154381	0.917888326999837	12.7473206121535	7.96073830556795	8.01993022099997	9.31796562564636	9.38753665799261
BMF81_01017	hypothetical protein	1236654	1236905	0.0214689800055396	0.791411249423049	94.330172529936	87.0571280240658	82.9435851174806	91.3986600565478	87.4051874679558
BMF81_01018	Cysteine desulfuration protein SufE	1237046	1237486	-0.104542037686874	0.259255878381975	209.056058039318	220.722227276339	193.093423197055	186.333500973798	199.882318994796
BMF81_01019	hypothetical protein	1238034	1238267	-0.174380716343489	0.222996923691436	33.6387627265162	30.7133890032385	30.8258674866164	31.9804969810965	24.1765174853533
BMF81_01020	hypothetical protein	1238523	1239308	-0.559881577127596	0.0371346769081542	1.77046119613243	2.55496668590863	2.03455456933923	1.41963465210679	1.47312113710038
BMF81_01022	Toxin HigB-2	1239651	1240001	0.238311180526925	0.285564117122858	4.46156221425373	4.0341579251189	2.86257096383775	4.46539626935407	4.3904786831227
BMF81_01024	hypothetical protein	1240134	1240643	0.0358660691620969	0.863020522127451	3.29305782480633	2.63564984441101	2.27113068205309	2.96832699985964	2.57074080788105
BMF81_01025	hypothetical protein	1240727	1241359	-0.0358348184501407	0.804418417499207	11.4725885509382	8.90204182142903	9.60499017618286	10.2729925734273	9.1564588325651
BMF81_01026	ATP-dependent DNA helicase RecQ	1241535	1243700	-0.114310101499292	0.161791648554365	137.246151924186	140.980372289822	149.161239066091	135.278276576212	127.959345830484
BMF81_01027	hypothetical protein	1243812	1243985	0.607005870752073	0.00348006293966234	7.64839236729211	6.8042797003672	5.96171804038936	9.88581948648907	10.7740036105577
BMF81_01028	Long-chain-fatty-acid--CoA ligase FadD15	1244747	1246723	-0.0800450496489534	0.588665588426079	253.494634062242	299.011785409813	352.332804664757	273.524880152284	297.252737684314
BMF81_01029	hypothetical protein	1246764	1247213	0.0201519897826538	0.878830117264954	477.033064685923	399.48921213144	363.617485241208	440.138365231362	398.1470932116
BMF81_01030	hypothetical protein	1247217	1247738	-0.0974090334838906	0.655460078166055	79.6707538259595	120.164117396208	130.802932719495	94.9348409172501	111.292857671525
BMF81_01031	Dihydrolipoyllysine-residue acetyltransferase component of pyruvate dehydrogenase complex	1248166	1249434	-0.129638067649708	0.24918483908516	449.732553041561	518.980969873462	525.364573503677	428.110187997148	482.403845308106
BMF81_01032	RNA-splicing ligase RtcB	1249534	1250715	0.296955023386197	0.0292299643262607	158.27923093424	146.493721454151	169.057290145327	211.964359329108	176.110187703941
BMF81_01033	Demethylmenaquinone methyltransferase	1250928	1251845	-0.0809070827277689	0.453237868190734	89.6915641960691	107.819594145344	107.429212783365	92.4053100825871	99.8833900410414
BMF81_01034	Beta-phosphoglucomutase	1251842	1252594	0.207722916366248	0.205437258018506	103.713616869438	109.487046087727	124.770241845292	150.300592349415	109.935275447138
BMF81_01035	tRNA-Ala(cgc)	1252637	1252709	-0.694372558427166	0.0135193677389527	2.33700877889481	3.09285440925782	2.31844590459586	1.49706926949443	1.70419896252789
BMF81_01036	hypothetical protein	1252718	1253065	0.532502606437316	0.0597358766735675	2.26619033104951	2.01707896255945	1.37214145374041	2.58115391292143	2.80181863330856
BMF81_01037	hypothetical protein	1253065	1253304	-0.0250988844512876	0.887391359810946	3.54092239226487	3.22732634009512	2.64965246239527	3.12319623463493	3.00401173055764
BMF81_01038	hypothetical protein	1253494	1253739	0.322735650990697	0.0319904763326377	5.34679281231995	4.78720073780776	4.82615269936282	6.34963862578671	6.09467764565059
BMF81_01039	hypothetical protein	1254208	1255083	-0.217787849966359	0.159809622999777	12.6765021643082	11.9411074583519	14.7860070446165	10.2729925734273	12.3626636603718
BMF81_01040	Riboflavin biosynthesis protein RibBA	1255216	1256988	-0.0622181432725225	0.389466920159889	210.507836220146	210.394782988034	200.640201192628	195.161047355989	201.702056870038
BMF81_01041	N-acetyl-gamma-glutamyl-phosphate reductase	1257459	1258517	-0.0386167586209055	0.562032171901125	99.2520546551842	98.5679253037383	103.809598258843	98.4452102388233	97.3415339613388
BMF81_01042	Enolase	1258608	1259897	-0.0295722759710888	0.730852028466481	130.376762483192	147.219869880672	132.955775345191	129.470680272139	138.704464712863
BMF81_01043	hypothetical protein	1260136	1260366	-0.136616749265781	0.376814738024456	8.0733030543639	7.26148426521401	6.62413115598818	6.01408861710693	7.27895150096658
BMF81_01044	hypothetical protein	1260417	1260647	0.44238196332101	0.0166935416573091	3.29305782480633	2.82391054758323	3.21743513290854	4.28471549544957	4.15940085769519
BMF81_01045	hypothetical protein	1260622	1260828	-0.0100807548277792	0.973219131956925	2.30159955497216	1.37161369454042	1.34848384246902	1.47125773036521	1.79085314706321
BMF81_01046	hypothetical protein	1260807	1260926	0.0221479704633956	0.908013579680722	5.09892824486141	4.32999617296095	3.61961452452211	4.77513473890464	3.98609248862455
BMF81_01047	hypothetical protein	1261204	1261686	-0.0428152238447075	0.802827500509881	3.75337773580076	3.79210844961176	2.95720140892329	3.30387700853943	3.46616738141266
BMF81_01048	hypothetical protein	1261696	1261935	0.122443528624154	0.47878555119277	3.22223937696103	3.33490388476495	3.40669602307964	4.10403472154507	3.11955064327139
BMF81_01049	hypothetical protein	1262102	1262437	0.373775800264789	0.153708249245105	6.47988797784471	5.05614459948235	5.53588103750441	9.13728485174186	5.51698308208181
BMF81_01050	Lactoylglutathione lyase	1262619	1263053	-0.355961931608984	0.0563547841654832	245.740014023182	218.543781996774	230.590737062203	212.816140120372	149.074082128923
BMF81_01051	Chaperone protein ClpB 1	1263508	1266162	-0.14530850349851	0.0618962869959423	180.834906572967	179.95033784647	183.677693911044	166.355369687786	161.841131983793
BMF81_01052	hypothetical protein	1266203	1266430	-0.117428715294438	0.306899610658849	27.7254223314339	23.8015317582015	22.474730707817	22.8690236684839	22.5300879791823
BMF81_01053	hypothetical protein	1266411	1266896	-0.125749653601253	0.0876520483249283	70.3227187103802	71.9424829979536	69.3641162477048	64.8643978317155	64.441828566097
BMF81_01054	Chaperone protein HtpG	1267181	1269163	-0.221853548031607	0.0717883776801828	312.450991893452	352.935029675568	375.493606099444	281.242530351919	313.832571658738
BMF81_01055	50S ribosomal protein L28	1269847	1270083	-0.314000577014321	0.210815850149295	804.887068985727	651.355138589697	461.063186068049	472.170485290717	555.915478522233
BMF81_01056	hypothetical protein	1270569	1275017	0.0715654396661306	0.349044442656229	615.129037984253	614.536723926445	600.240913177615	628.691658570272	653.28589721175
BMF81_01057	hypothetical protein	1275043	1275759	0.0383986280472736	0.556780879335476	73.7574134308772	73.9864563466805	71.3750132057726	75.3696942573057	74.6381376130859
BMF81_01058	hypothetical protein	1276100	1276660	0.0346983352191975	0.786134743622164	9.27721666773395	7.85316076089812	7.71238127447195	8.59524253002836	8.31880171539037
BMF81_01059	hypothetical protein	1276834	1277409	0.588829373472482	0.0751528145358166	44.6864405903826	46.5541824558721	59.4279195137225	100.20039489961	50.9237757785876
BMF81_01060	2-phospho-L-lactate guanylyltransferase	1277489	1278142	-0.457476588781932	0.246489508291995	87.3191461932516	101.176680761982	103.643994979944	39.6207125633439	102.396361392566
BMF81_01061	hypothetical protein	1278427	1279266	-0.0101398024998715	0.922036019901631	669.37596903375	733.24854446961	809.989294709726	738.752061417242	726.046527493238
BMF81_01062	hypothetical protein	1279694	1280578	-0.0404900081902327	0.715536283773963	65.5070642569	72.668631424475	82.3521448356959	69.3556056401988	73.6849415831974
BMF81_01063	hypothetical protein	1280975	1281775	0.254284216077097	0.014550093713656	52.6889251969012	48.4636838737617	48.3798150499851	57.4048630233726	61.4667015637178
BMF81_01064	hypothetical protein	1281965	1283203	-0.00160599023677969	0.986800218199356	324.667174146766	295.54240959421	283.583786310108	319.159681332735	282.637065226024
BMF81_01065	hypothetical protein	1283310	1283939	0.178945985237537	0.161461737065392	411.065680518028	405.11013884044	467.379768277509	530.943359887938	437.776940272418
BMF81_01066	Signal recognition particle receptor FtsY	1284130	1285791	0.025429967313364	0.778939716583191	279.307958301853	280.858074746778	313.321403678241	310.151454176639	282.550411041488
BMF81_01067	Phosphoserine phosphatase RsbU	1286521	1287885	-0.051583409173275	0.498871765682446	203.107308420313	212.142918088919	222.807382953917	203.704666807759	206.756884301265
BMF81_01068	Mannosylfructose-phosphate synthase	1287979	1290180	-0.22880091320918	0.0231423884393497	406.179207616703	438.889487866768	448.97414670837	363.968513261051	372.237492035541
BMF81_01069	hypothetical protein	1290299	1290433	-0.148219712198556	0.522132152644741	3.43469472049692	2.77012177524831	2.2474730707817	2.73602314769671	2.28189352609667
BMF81_01070	Aspartate kinase Ask_LysC	1290733	1292574	-0.147553480572155	0.112427239006474	110.122686399437	123.84864830115	124.462692898764	105.982179664554	109.790851806246
BMF81_01071	Serine/threonine-protein kinase B	1292788	1294803	0.0513329964698021	0.613302901887191	156.01304060319	143.831177223572	142.087613295946	165.864950444331	139.368813460967
BMF81_01072	hypothetical protein	1294994	1295278	0.131880497259683	0.527857576042373	1.94750731574568	1.39850808070788	1.7270056228112	1.806807739045	1.87750733159852
BMF81_01073	hypothetical protein	1295434	1296180	0.0790448988719669	0.413558920846604	54.5656140648016	56.0479007729852	53.2532829718907	62.5671708492154	52.8012831101861
BMF81_01074	Chromosome partition protein Smc	1296336	1299956	-0.120691711686809	0.20160608423642	147.5856453096	161.447000163258	172.274725278235	146.557919175679	148.611926478068
BMF81_01075	hypothetical protein	1300015	1301004	-0.102937232168915	0.225714501722596	1105.58219853686	1081.79978919988	1049.52260883251	993.847502631267	1015.47150384119
BMF81_01076	PGL/p-HBAD biosynthesis glycosyltransferase	1301228	1301923	-0.16506013810578	0.18299401337935	10.0208103701096	11.9142130721845	11.4266262440796	9.96325410387671	9.90746176520451
BMF81_01077	TVP38/TMEM64 family inner membrane protein YdjZ	1302139	1302891	0.234481294347797	0.077536708318558	5.52383893193319	5.16372214415219	5.60685387131857	6.45288478230357	6.3257554710781
BMF81_01078	Magnesium transporter MgtE	1303539	1304939	-0.0398789008325709	0.602539094319291	26.2382349266827	25.0386735219046	24.6039157222418	24.2886583205906	24.8986356898142
BMF81_01079	hypothetical protein	1305060	1305317	0.0125777784583038	0.900167732280207	33.8512180700521	29.6914023288751	28.83862813982	32.1869892941302	29.8668089365057
BMF81_01080	General stress protein 39	1305503	1306357	0.157877481727768	0.342668917707941	2.47864567458541	3.01217125075544	2.95720140892329	3.27806546941021	3.03289645873607
BMF81_01081	Putative O-methyltransferase/MSMEI_4947	1306773	1307435	0.0698763296590984	0.321442503988637	82.6805378593846	77.8592479547947	77.7389106377756	83.835879091688	82.8702851439409
BMF81_01082	Thiosulfate sulfurtransferase GlpE	1307581	1308477	-0.019097682534897	0.777036159221834	105.094576602421	105.399099390273	99.6458586750793	100.794060299582	103.23401850974
BMF81_01083	tRNA-Ala(tgc)	1308534	1308607	-0.587334045395823	0.0711981317203317	4.10746997502724	7.0732235620418	6.78973443488788	3.38131162592707	4.67932596490709
BMF81_01084	hypothetical protein	1309282	1310742	-0.157449866187623	0.13155309743354	59.2396316225912	64.1431110093904	59.4752347362653	50.4357474584847	58.8959607558367
BMF81_01085	hypothetical protein	1310785	1311018	0.10817884451723	0.318201461729461	260.647297294617	224.110919933438	230.235872893132	274.195980169643	239.512166055615
BMF81_01086	hypothetical protein	1311647	1313323	-0.0465496287889559	0.545182176697122	62.284824879939	58.9524944790708	58.0084628374393	55.7787360582321	59.9069262420821
BMF81_01087	Demethylmenaquinone methyltransferase	1313409	1314326	0.0491962363345549	0.568114937141187	195.211051485562	212.358073178259	203.999581993165	198.929532068854	222.961216809369
BMF81_01088	6-carboxy-5%2C6%2C7%2C8-tetrahydropterin synthase	1314500	1315366	0.0192685605640157	0.826825513346335	117.664851094962	113.843936646855	102.532087250188	108.640768194863	117.012033850856
BMF81_01089	Chaperone protein DnaJ	1315496	1316197	0.0304481597640039	0.67393121532557	42.8805701703275	42.627602075423	41.8503143390825	42.1760549371361	44.5402508511526
BMF81_01090	O-acetylserine sulfhydrylase	1316213	1317175	-0.178037631374539	0.0413841365683493	58.1773549049118	55.7520625251431	53.7737504198612	49.4032858933161	49.3928851851303
BMF81_01091	HTH-type transcriptional regulator CymR	1317227	1317664	-0.0987785392137759	0.271713327550786	65.4716550329774	62.1798208191659	60.1849630744069	61.9218823709851	54.967637723569
BMF81_01092	hypothetical protein	1317848	1319707	0.118654412512374	0.489763048391736	1135.43217430365	1484.97353223627	1648.1311468324	1488.00941926007	1601.74483167897
BMF81_01093	Putative pterin-4-alpha-carbinolamine dehydratase	1319987	1320268	-0.127212888597782	0.0885715719227877	98.2251871614274	95.851592300825	95.3638310349584	86.0298599176712	90.640277023941
BMF81_01094	hypothetical protein	1320498	1321775	-0.148089784748064	0.205285419448362	114.725885509382	103.139970952206	91.1527762286516	90.9856754304804	94.857447337993
BMF81_01095	Photosystem II D2 protein	1322418	1323476	0.396999090853509	0.0136676352923794	1739.15944218481	1778.98296181893	2078.81796002799	2602.26775192913	2311.03821682871
BMF81_01096	hypothetical protein	1323856	1324128	0.225802466734794	0.152439944153731	47.0234493692774	45.3977238506713	53.0403644704482	64.9934555273616	48.4108044270634
BMF81_01097	Energy-coupling factor transporter ATP-binding protein EcfA1	1324142	1324819	0.159307353344067	0.0949496383540097	207.710507530257	212.358073178259	216.585431189542	252.875648848912	221.112594205949
BMF81_01098	hypothetical protein	1325035	1325586	0.261070503169699	0.0558618638353106	30.0270218864061	30.3099732107266	35.4154440732654	41.2984626067429	35.2393683776953
BMF81_01099	tRNA-Asn(gtt)	1325729	1325802	-0.0305035996431407	0.929489344288697	0.814412150220919	1.50608562537772	1.53774473264011	1.54869234775286	1.01096548624536
BMF81_01100	hypothetical protein	1326134	1326235	0.574101327936349	0.217204031099426	0.708184478452973	1.26403614987059	0.449494614156341	1.31638849558993	1.06873494260224
BMF81_01101	hypothetical protein	1326687	1327532	-0.312779361165697	0.0283239452405058	12.2870007011591	13.877503262409	12.8460829203628	9.73095025171379	11.2361592614127
BMF81_01102	Protease HtpX	1327682	1328527	-0.151004476342469	0.0867847029282039	126.092246388552	131.567337131211	137.758270433283	114.345118342419	123.106711496506
BMF81_01103	hypothetical protein	1328530	1328949	0.00425741758025294	0.949818322656083	132.572134366397	136.650376116861	139.958428281522	138.169168958684	135.4404904287
BMF81_01104	putative 2-phosphosulfolactate phosphatase	1329228	1329962	-0.398241415884285	0.00152523287423435	302.359363075497	312.835499899887	335.110063659188	239.840821588659	240.89863300818
BMF81_01105	hypothetical protein	1330030	1330803	0.111964545957421	0.392509789359549	11.0122686399437	9.00961936609887	9.8888815114395	11.3312656777251	10.1674243188105
BMF81_01106	DNA replication and repair protein RecF	1330800	1331975	-0.052807001798681	0.526937121222781	24.8572751936994	24.0435812337086	24.3909972207993	24.7532660249165	22.3278948819332
BMF81_01107	ATP-dependent Clp protease ATP-binding subunit ClpC	1332186	1334639	-0.0921810310902981	0.347179819014806	904.634852775828	965.239519550114	966.437078047404	830.408836865082	943.461876492347
BMF81_01108	hypothetical protein	1334728	1334844	0.0594150436771134	0.671245332482953	3.71796851187811	4.27620740062603	4.04545152740707	4.36215011283721	4.01497721680299
BMF81_01109	hypothetical protein	1334873	1335169	-0.0886358256881812	0.369327895908967	15.8987415412692	16.6207306514899	17.4120018957404	16.4419504253095	14.875635011896
BMF81_01110	hypothetical protein	1335278	1336762	-0.0863471404870089	0.42525469368911	142.840809303965	163.571656670487	167.685148691587	138.995138210819	158.779350796878
BMF81_01111	hypothetical protein	1336868	1338145	-0.0528362181179379	0.634186931524268	28.7522898251907	26.9481749397942	23.3264047135869	24.6758314075289	26.0540248169518
BMF81_01112	putative ribonucleotide transport ATP-binding protein mkl	1338492	1339274	-0.0257979126586978	0.691200887103429	94.5072186495493	93.0276817532417	93.7314558572327	89.8241561696657	94.3664069589596
BMF81_01113	Phytoene desaturase (neurosporene-forming)	1339372	1340907	-0.186704130266799	0.0719847669025602	26.7693732855224	27.5398514354783	30.3527152611887	25.5276121987929	24.089863300818
BMF81_01114	Ycf53-like protein	1341053	1342348	-0.0469006656885118	0.612359170519755	51.9807407184482	55.9403232283153	60.6344576885632	56.1917206842995	52.6279747411155
BMF81_01115	hypothetical protein	1342755	1342994	0.0420192774081853	0.83716007814376	10.7998132964078	9.52061270328059	8.82428900422711	12.0539887733431	7.85664606453535
BMF81_01116	Toxin FitB	1342991	1343410	0.0163044341474817	0.894569740855165	14.7656463757445	12.236945706194	12.0417241371357	13.3445657298038	12.9114734957621
BMF81_01117	hypothetical protein	1343491	1344126	0.287120446258856	0.0543572491250627	3.71796851187811	3.7652140634443	3.87984824850736	4.49120780848329	4.7659801494424
BMF81_01118	hypothetical protein	1344252	1344881	-0.104087236480525	0.608730688278643	10.3394933854134	8.09521023640525	6.81339204615927	7.14979633879236	8.43434062810413
BMF81_01119	Tryptophan-rich protein TspO	1345073	1345531	0.299118831369286	0.0846275354017601	3.8596054075687	4.7603063516403	3.90350585977875	5.34298859974736	4.93928851851303
BMF81_01120	hypothetical protein	1345512	1346123	0.0272029922241559	0.722115967201985	47.4837692802719	43.6764831359539	45.9194234777609	45.7122357978385	47.3998389408181
BMF81_01121	D-alanyl-D-alanine dipeptidase	1346177	1346887	-0.200693670259793	0.101355981972934	10.6935856246399	11.9680018445194	12.2073274160354	9.80838486910143	10.4562716005948
BMF81_01122	hypothetical protein	1346914	1347321	0.171504321486003	0.523682882942701	8.35657684574509	5.27129968882202	5.77245715021827	8.64686560828679	5.77694563568776
BMF81_01123	Methionine synthase	1347579	1351133	-0.177771256359436	0.0530268070626266	321.197070202346	328.864554055692	352.711326445099	290.379815203661	300.661135609369
BMF81_01124	putative ABC transporter-binding protein	1351262	1352611	-0.210168290256161	0.0307086173218307	132.8908173817	145.095213373443	147.718124778536	120.152714646492	125.215296653532
BMF81_01125	putative transcriptional regulatory protein	1352874	1353629	-0.00607674161461455	0.944096409176126	36.4006821924828	37.4907743174383	36.3144333015781	38.9754240851136	34.1706334350931
BMF81_01126	Lipid A export ATP-binding/permease protein MsbA	1353721	1355532	-0.0133166495884133	0.897310479342894	17.2442920503299	15.7063215217962	15.921572385643	17.2162965991859	15.0200586527882
BMF81_01127	hypothetical protein	1355560	1356357	-0.157059750562578	0.162427074046971	20.7852144425948	18.7722815448866	17.7195508422684	16.4419504253095	17.7641078297399
BMF81_01128	hypothetical protein	1356402	1356632	0.458094627894423	0.172032678171719	42.632705602869	44.8060473549872	71.2330675381443	92.3278754651995	53.1478998483274
BMF81_01129	hypothetical protein	1356619	1356855	-0.0711596492961409	0.546280412652277	91.3557977204335	94.157245972275	83.27479167528	75.8343019616316	94.7419084252793
BMF81_01130	hypothetical protein	1357102	1357275	-0.0249003518870184	0.859794826323901	7.89625693475065	8.09521023640525	9.86522390016811	8.15644636483171	8.83872682260227
BMF81_01131	hypothetical protein	1357272	1357556	-0.0348159929595994	0.781690049353316	173.469787997056	147.623285673184	132.577253564849	142.58294214978	152.569134238514
BMF81_01132	Bis(5'-nucleosyl)-tetraphosphatase%2C symmetrical	1357879	1358637	0.0311280573931999	0.689564914226269	72.8721828328109	68.2579520930117	66.5488605064098	68.1940863793841	73.2516706605208
BMF81_01133	Beta-barrel assembly-enhancing protease	1358657	1359511	-0.0180590819547886	0.93484004537956	92.6659390055715	140.46937895264	159.144751022616	129.883664898206	128.565925122231
BMF81_01134	hypothetical protein	1359882	1360415	0.052019010686906	0.424121437924013	109.025000457835	106.636241153976	106.837772501581	110.525010551296	112.361592614127
BMF81_01135	Haloalkane dehalogenase	1360467	1361366	0.134756367942952	0.124949236918598	263.692490551965	265.635852175996	269.318246713462	308.964123376695	275.589191550485
BMF81_01136	hypothetical protein	1361613	1362395	-0.0260557255067341	0.770952927427626	30.841434036627	29.6376135565402	33.2152862250264	29.3993430681751	31.9753940935318
BMF81_01137	hypothetical protein	1362410	1363075	-0.110757218267367	0.473097051846386	7.50675547160152	8.60620357358698	9.79425106635395	7.51115788660136	8.54987954081788
BMF81_01138	Cell division ATP-binding protein FtsE	1363175	1363942	-0.0251597939131708	0.751944472685912	85.5132757731965	80.9521023640525	78.2120628632033	76.4537789007327	83.8234811738294
BMF81_01139	Putative N-acetylmannosaminyltransferase	1364011	1364787	-0.253421215572152	0.0292162467381784	102.049383345073	101.203575148149	93.4002492994333	76.4795904398619	89.4271184404465
BMF81_01140	Transcriptional regulatory protein DegU	1365010	1365726	0.15556389662931	0.220101241095976	36.6485467599414	30.4713395277314	30.187111982289	38.3301356068832	33.8240166969518
BMF81_01141	Phosphoserine phosphatase RsbU	1366033	1367706	0.0400061953838597	0.697993521169795	99.3936915508748	99.1596017994224	106.837772501581	94.4960447520535	114.874563965651
BMF81_01142	Serine-protein kinase RsbW	1367710	1368135	0.26194923649679	0.018863964346319	26.1674164788374	25.9530826515982	28.2945030805781	33.7098701027539	30.5889271409667
BMF81_01143	hypothetical protein	1368442	1369176	0.0309874091429651	0.75087408875238	18.4836148876226	21.1927762999579	21.5757414795044	21.0105928511804	20.7681195602975
BMF81_01144	ABC transporter ATP-binding protein NatA	1369227	1370207	-0.0462144130444198	0.519431623139607	48.0149076391116	46.6617600005419	49.1841738332122	46.1252204239059	46.7643749208924
BMF81_01145	putative protein kinase UbiB	1370420	1372066	-0.0824945588420217	0.368220620532203	189.899667897165	211.900868613412	219.377029319566	191.676489573545	199.477932800298
BMF81_01146	Mannose-1-phosphate guanylyltransferase 1	1372354	1373418	0.177345374265291	0.199279727103778	262.807259953898	251.435616279577	298.606369467439	341.099489592567	271.689753246395
BMF81_01147	Putative transcriptional regulator YvhJ	1373535	1375040	0.225898169851515	0.0463467737122909	161.536879535123	173.092269373768	192.643928582899	209.486451572703	201.67317214186
BMF81_01148	Pentapeptide repeat protein Rfr32	1375113	1375730	0.408233592202243	0.0070996290210424	10.7289948485625	11.0804871009932	12.0890393596784	15.9515311818544	14.0668626228997
BMF81_01149	Putative lipid II flippase MurJ	1375908	1377512	0.00647822032517339	0.94021399383441	21.9537188320422	24.6621521155602	24.2253939418996	23.2820082945513	24.2054022135317
BMF81_01150	hypothetical protein	1377606	1378808	-0.171533082200176	0.0426378016147295	101.305789642698	99.3478625025947	94.6304450855454	84.9715868133734	89.8026199067662
BMF81_01151	hypothetical protein	1378805	1379941	0.249980107980976	0.0908567558409767	6.97561711276179	6.3470751355204	5.96171804038936	8.10482328657329	7.13452786007438
BMF81_01152	Xylulose-5-phosphate phosphoketolase	1380153	1382534	-0.184176345532258	0.116185406807624	192.484541243518	210.529254918871	237.498759553448	184.96548939995	190.92805325948
BMF81_01153	UvrABC system protein A	1383340	1386210	-0.0514942532210493	0.552354420540828	42.2432041397199	45.7473508708483	48.3324998274423	44.0086742153104	43.7314784621563
BMF81_01154	tRNA-Met(cat)	1386491	1386564	-0.292469393320759	0.145228217590147	8.32116762182244	11.4032197350027	8.70600094787018	6.99492710401707	8.52099481263945
BMF81_01155	Ferric aerobactin receptor	1387383	1390091	1.43545489749248	1.97039542580498e-05	58.248173352757	47.4148028132308	55.1932070961444	128.283349472195	161.6967083429
BMF81_01158	hypothetical protein	1391631	1391840	0.80317382774441	0.00906099033848927	4.63860833386697	3.20043195392766	2.90988618638052	6.6851886344665	5.661406722974
BMF81_01159	putative siderophore transport system permease protein YfiZ	1391955	1392986	1.14043248498821	1.78196838654863e-05	44.1198930076202	40.9601501330405	49.8702445600824	94.4960447520535	103.927251986023
BMF81_01160	putative siderophore transport system permease protein YfhA	1392983	1394029	1.02036304385158	4.85780312887546e-05	28.4336068098869	29.8796630320473	33.8067265068111	57.8436591885692	66.8681457330858
BMF81_01161	putative siderophore transport system ATP-binding protein YusV	1394026	1394838	1.21465381961659	3.98250078981389e-06	23.2992693411028	20.5204166457714	21.5757414795044	52.1134975018836	48.9884989906322
BMF81_01162	hypothetical protein	1394929	1395147	1.05327903393624	0.000253532135377292	11.0476778638664	8.20278778107509	8.327479167528	18.9714812599725	19.0061511414127
BMF81_01163	Modification methylase DpnIIA	1395159	1396013	0.519056700069049	0.00572967414416533	5.73629427546908	5.29819407498948	5.67782670513273	7.25304249530921	8.72318790988852
BMF81_01164	hypothetical protein	1396184	1397317	0.150859132376246	0.454504090879259	10.0562195940322	7.82626637473066	6.43487026581709	8.93079253870814	8.95426573531603
BMF81_01165	hypothetical protein	1397423	1399420	-0.103799793269037	0.195359952022574	73.1200474002695	66.6980776952991	72.4869209355278	65.1225132230076	66.5792984513014
BMF81_01166	Selenocysteine-containing peroxiredoxin PrxU	1399560	1400171	0.128189503465207	0.169822400925496	366.237603031955	337.0404474506	350.937005599745	405.809018189507	362.272260813979
BMF81_01167	Thiol-disulfide oxidoreductase ResA	1400292	1400828	0.0824735497738932	0.288753432928641	31.4788000672347	29.6645079427076	30.0688239259321	32.4451046854224	31.9176246371749
BMF81_01168	hypothetical protein	1400906	1401268	0.350623429863052	0.029806201348249	56.9734412915417	51.2875944213449	42.2998089532388	63.9093708839346	63.9507881870635
BMF81_01169	hypothetical protein	1401852	1402451	0.991753282065833	3.60468913212744e-06	49.0417751328684	49.4856705481251	52.04674479705	97.0771986649749	102.598554489815
BMF81_01170	Daunorubicin/doxorubicin resistance ATP-binding protein DrrA	1402513	1403403	0.158544538229259	0.274583251143899	7.64839236729211	7.31527303754893	6.78973443488788	7.25304249530921	8.92538100713759
BMF81_01171	Inner membrane transport permease YbhR	1403467	1404240	-0.11855242280093	0.250944792645786	14.3407356886727	13.8506088762415	13.839702593761	13.6543041993544	12.1315858349443
BMF81_01172	15-cis-phytoene desaturase	1404733	1406673	-0.125366813990842	0.118383839046558	46.7401755778962	44.617786651815	47.3861953765869	42.5374164849451	42.258357325056
BMF81_01173	hypothetical protein	1406802	1407794	0.157958063826691	0.213932869634053	63.6303753889996	73.3947798509964	81.9499654440823	84.8941521959858	78.0754202663201
BMF81_01174	hypothetical protein	1407963	1409138	-0.107834754754892	0.326472246568727	43.3054808573993	49.7277200236323	53.0403644704482	44.1119203718272	46.3311039982158
BMF81_01175	hypothetical protein	1409238	1410407	-0.0184492503633892	0.871596738735101	63.7011938368449	67.397331735653	80.4358783227136	70.8784864488224	68.4279210547215
BMF81_01176	D-xylose dehydrogenase	1410559	1411704	-0.0320011765881384	0.666057328438271	139.866434494462	131.459759586541	139.012123830666	138.194980497813	129.345812783049
BMF81_01178	hypothetical protein	1412239	1412478	-0.0524723270840172	0.867687576321136	4.24910687071784	2.55496668590863	2.12918501442477	2.96832699985964	2.65739499241637
BMF81_01179	hypothetical protein	1412691	1412924	-0.00141974971428659	0.995537895521534	10.7998132964078	7.55732251305606	5.98537565166075	8.44037329525307	7.62556823910784
BMF81_01180	Molybdate-binding periplasmic protein	1413421	1414215	0.197168954094005	0.0786014951050804	18.3773872158547	19.498429971408	21.3155077555191	21.68169286854	23.6277076499629
BMF81_01181	Fe(3+) ions import ATP-binding protein FbpC	1414319	1416127	-0.342453229449152	0.0185329454067245	19.65211927707	22.5912843806658	23.3027471023156	16.1580234948881	18.3706871214871
BMF81_01182	2-methyl-6-phytyl-1%2C4-hydroquinone methyltransferase	1416291	1417109	0.0432879764430512	0.738669526231332	61.7182772971766	49.5663537066275	47.0786464300589	54.7204629539343	53.9566722373237
BMF81_01183	hypothetical protein	1417261	1418118	0.00383979255029562	0.962777626884284	124.888332775182	114.354929984037	111.214430586787	120.978683898627	113.22813445948
BMF81_01184	hypothetical protein	1418268	1419407	-0.359397715206672	0.00453494635716096	31.6204369629253	35.016490790032	34.0906178420677	25.1404391118547	27.2382986722678
BMF81_01185	Phosphorylated carbohydrates phosphatase	1419554	1420261	-0.0250485713132191	0.803551303189795	15.2613755106616	14.6574404612653	16.962507281584	15.2029965471072	15.5399837600001
BMF81_01186	hypothetical protein	1420940	1421062	0.67452552853747	0.00323789718980858	11.7204531183967	14.0388695794138	15.4957353827581	24.3402813988491	19.6704998895168
BMF81_01187	hypothetical protein	1421301	1423451	-0.0530594912344567	0.528815541256407	43.0576162899408	46.8231263175466	48.616391162699	44.2409780674733	44.8002134047586
BMF81_01189	Haloalkane dehalogenase	1423990	1424826	0.186200935709999	0.286904214829517	9.02935210027541	9.68197902028535	8.20919111117107	8.62105406915757	11.8138538249815
BMF81_01190	Serine/threonine-protein kinase B	1424954	1426162	-0.0114742812824776	0.944327305871669	8.92312442850746	9.49371831711313	7.21557143777284	7.69183866050586	9.24311301710041
BMF81_01191	Signal transduction histidine-protein kinase BarA	1426400	1429090	-0.0307659229144797	0.662229041649471	81.2995781264013	83.5608578222961	79.8207804296576	77.0474443007046	82.6392073185134
BMF81_01192	Response regulator rcp1	1429093	1429548	0.0897465606792458	0.257352928453307	22.6264940865725	21.4617201616325	22.7586220430737	23.849862155394	23.5699381936061
BMF81_01193	Phytochrome-like protein cph1	1429553	1431811	0.0783646776985699	0.279895966683589	116.496346705514	108.680214502703	109.913261966861	118.707268455256	117.127572763569
BMF81_01194	Ferrous-iron efflux pump FieF	1432396	1433283	-0.955070454599107	4.31114014950381e-05	34.3823564288919	30.094818121387	29.5246988666902	15.7450388688207	16.5509492462454
BMF81_01195	hypothetical protein	1433436	1433567	0.346290778670589	0.105349502784225	4.95729134917081	5.94365934300851	6.64778876725957	8.56943099089914	6.35464019925654
BMF81_01196	hypothetical protein	1433724	1434077	0.0455561319212504	0.655478671512043	90.8954778094391	82.7809206234397	90.135498943982	99.0388756387952	82.4370142212643
BMF81_01197	hypothetical protein	1434331	1434576	0.294690643015033	0.210960409579937	293.471647870912	211.873974227244	196.689380110306	335.911370227595	237.952390733979
BMF81_01198	Ribosome-binding factor A	1435717	1436145	-0.0204834974884901	0.834021390081555	121.453638054685	107.33549519433	104.519326596985	115.532449142363	103.465096335168
BMF81_01199	hypothetical protein	1436267	1436473	-0.00304756319751586	0.972899476072878	20.1478484119871	19.3639580405707	20.8423555300914	21.1654620859557	18.9772664132343
BMF81_01200	Modification methylase DpnIIA	1436628	1437455	0.061844622065084	0.51165008537057	12.9597759556894	11.9948962306868	12.5621915851062	13.2929426515454	12.7959345830484
BMF81_01202	hypothetical protein	1437677	1438159	0.0310547050599325	0.841185386536405	7.860847710828	6.75049092803228	5.96171804038936	7.33047711269686	6.61460275286248
BMF81_01203	hypothetical protein	1438453	1439556	0.0216821803036253	0.894671495781917	75.1383731638605	94.2379291307774	94.1099776375749	75.8601135007608	102.598554489815
BMF81_01204	Threonylcarbamoyl-AMP synthase	1440678	1441328	0.0890287940000001	0.49865577115487	430.824027466866	426.356703912732	398.370516198875	384.66936764268	505.65605149175
BMF81_01205	hypothetical protein	1441494	1442726	-0.146365190350036	0.170576427385249	18.9793440225397	17.5889285535184	20.5821218061061	17.4227889122196	17.0131048971005
BMF81_01206	hypothetical protein	1443012	1443620	-0.242965624890845	0.0399715365840809	22.874358654031	27.1364356429664	24.2017363306282	21.0364043903096	20.7970042884759
BMF81_01207	hypothetical protein	1443760	1444326	-0.103209037159185	0.484897199017386	9.80835502657368	12.1293681615241	13.1299742556194	10.9182810516576	10.9184272514499
BMF81_01208	hypothetical protein	1444586	1445518	0.174539347595059	0.190503214090086	10.3394933854134	10.4081274468068	8.70600094787018	10.6343541212363	11.4961218150186
BMF81_01209	Intron_gpI	1445833	1446052	-0.169971101651966	0.374966065426885	1349.12684067684	1303.78605262609	920.943491572528	1133.02332161599	984.6514988748
BMF81_01210	NAD(P)H-quinone oxidoreductase subunit L	1446549	1446761	0.123608420406053	0.204451632316356	195.31727915733	193.800946722712	198.747592290917	230.884217510822	196.069534875243
BMF81_01211	hypothetical protein	1446786	1447097	-0.0427033076781335	0.564154580814554	203.496809883462	213.998630734474	206.885810568274	208.737916937956	195.37630139896
BMF81_01212	Tryptophan synthase alpha chain	1447168	1448013	-0.238916078290549	0.00719739328255051	99.7123745661786	95.4481765083131	97.4457008268404	82.6485482917441	82.6392073185134
BMF81_01213	hypothetical protein	1448214	1448885	-0.0249723902444072	0.761904759939857	431.355165825706	385.907547116874	396.383276852078	392.645133233608	402.537571894723
BMF81_01214	Serine/threonine-protein kinase C	1449018	1450895	-0.0865221119463552	0.630632089866915	99.9248299097145	138.532983148583	152.331358976457	122.424130089863	123.077826768328
BMF81_01215	hypothetical protein	1451059	1451547	0.131968094633586	0.264703229905674	24.5385921783955	20.8700436659484	20.8660131413628	25.7341045118266	22.5878574355391
BMF81_01216	putative dolichyl-phosphate-mannose--protein mannosyltransferase	1451662	1453197	0.242676002902192	0.149837026240823	23.7949984760199	28.7769931991815	31.6065686585722	36.9105009547764	29.5779616547213
BMF81_01217	Vitamin B12 transport ATP-binding protein BacA	1453425	1455167	0.00190386462271242	0.984239645592573	74.076096446181	74.013350732848	69.5060619153331	66.2324094055639	79.0286162962086
BMF81_01218	hypothetical protein	1455470	1455769	0.183367449022792	0.478677708485471	502.421478238462	332.06498600962	319.330436941173	519.302355740662	353.924574370411
BMF81_01219	Phosphoenolpyruvate synthase	1456021	1458471	-0.107712686299159	0.168492524406065	244.146598946663	254.286421213328	263.47481672943	237.104798440962	234.312914983496
BMF81_01220	hypothetical protein	1458650	1459054	0.104591836669102	0.43691553553997	48.8647290132552	43.1654897987722	45.6355321425043	55.8561706756197	42.7493977040894
BMF81_01221	hypothetical protein	1459448	1460509	0.0188948583321781	0.806575420431061	187.102339207276	172.823325512093	170.595034877967	182.281089330511	176.023533519406
BMF81_01222	Putative competence-damage inducible protein	1460905	1462152	0.0857343246466126	0.331080229236137	19.2980270378435	18.2074994353699	19.3046107974513	20.8815351555344	19.2949984231971
BMF81_01224	Type-1 restriction enzyme R protein	1462390	1464321	0.0248410963618351	0.800125309228279	35.0197224594995	34.2634479773432	39.0350585977875	38.8205548503383	34.6616738141266
BMF81_01225	Type-1 restriction enzyme EcoKI specificity protein	1464475	1465803	0.357482813594689	0.0464587297386366	4.70942678171227	5.13682775798473	4.77883747682004	6.99492710401707	5.48809835390337
BMF81_01226	putative type I restriction enzymeP M protein	1466129	1468192	-0.0994875378278882	0.264616106544168	42.3848410354104	41.9014536489016	40.9749827220412	41.3758972241305	36.5391811457251
BMF81_01227	Serine hydroxymethyltransferase	1468492	1469775	-0.166004068860994	0.053062169532086	441.021883956589	456.101895013942	449.116092375999	389.676806233748	410.278679046545
BMF81_01228	hypothetical protein	1470172	1470369	0.0679864230187059	0.435323263262575	14.9781017192804	15.8407934526335	14.9279527122448	16.0289657992421	15.9443699544982
BMF81_01229	hypothetical protein	1470450	1470926	0.106158301048094	0.262855434475811	220.599465038101	243.125250953832	255.147337561902	266.323460735233	249.564051461711
BMF81_01230	Ureidoglycolate lyase	1470930	1471703	-0.0216958894370883	0.766546275936392	142.026397153744	138.102672969904	150.557038131103	140.337338245538	142.517248832417
BMF81_01231	30S ribosomal protein S6	1472031	1472372	0.0683877485965903	0.662892348088377	607.87014708011	493.861613193055	431.254595866102	564.085376129849	507.389135182456
BMF81_01232	Chromosome partition protein Smc	1472583	1473149	-0.0374485233770112	0.629759617277901	282.671834574504	274.753049086764	289.75842285194	287.256618969026	263.053219521042
BMF81_01234	hypothetical protein	1474575	1474973	0.308843914914168	0.475292891063609	1.69964274828714	0.941303515861076	0.638755504327432	1.13570772168543	1.47312113710038
BMF81_01235	Putative anti-sigma factor antagonist	1475397	1475747	0.520523122536144	0.00576109493567606	270.774335336494	236.589915115139	203.999581993165	320.734185219617	359.441557452492
BMF81_01236	hypothetical protein	1476179	1476307	-0.438080863223251	0.228477708431086	2.05373498751362	3.95347476661652	2.62599485112389	1.67775004339893	2.62851026423793
BMF81_01237	putative membrane protein	1476653	1477282	-0.0555656608210281	0.534260358065105	414.889876701674	401.156664073823	381.715557863819	406.893102832934	361.405718968626
BMF81_01238	Argininosuccinate synthase	1477422	1478624	0.0372492168812592	0.598413881037298	234.373653144011	220.641544117836	231.111204510173	233.413748345485	235.959344489667
BMF81_01239	hypothetical protein	1478691	1481042	-0.0281274120932608	0.819978023124169	7.15266323237503	7.82626637473066	7.26288666031561	6.76262325185414	7.79887660817848
BMF81_01240	hypothetical protein	1481525	1481947	0.208921898361432	0.305996241291556	18.9085255746944	13.877503262409	11.9944089145929	17.0356158252814	17.3019521788848
BMF81_01241	hypothetical protein	1483089	1483535	0.0453106372267911	0.733850030303414	26.6985548376771	21.0583043691206	20.6057794173775	22.9206467467423	24.0032091162826
BMF81_01242	Alkaline phosphatase	1483717	1485834	0.238470531046223	0.26990229335508	43.8012099923164	33.725560253994	29.4773836441474	35.6457355374449	48.381919698885
BMF81_01243	Cadmium%2C cobalt and zinc/H(+)-K(+) antiporter	1485956	1486936	0.67836192207203	0.0914311407177362	2.6911010181213	1.69434632854994	1.15922295229793	2.47790775640457	3.29285901234202
BMF81_01244	hypothetical protein	1487309	1489540	1.57342626208148	0.000197134750824012	26.6277363898318	19.79426821925	20.0616543581356	52.2683667366589	79.3752330343498
BMF81_01245	Chondroitin synthase	1489908	1490882	0.101839686094903	0.274089749502902	61.576640401486	68.4462127961839	71.4933012621296	74.2081749964911	70.0165811045356
BMF81_01247	30S ribosomal protein S2	1491266	1492057	-0.0937252823667374	0.310900707801416	542.929630405972	490.41913176362	489.570607650069	493.955424315774	457.418555433757
BMF81_01248	Elongation factor Ts	1492244	1493188	-0.0551265903433169	0.583558389597133	1219.4582626721	1144.46370897006	1151.81811996999	1209.16736204717	1046.75366445844
BMF81_01249	hypothetical protein	1493496	1494419	0.109797356643091	0.211873257829357	257.672922485114	248.799966435166	255.360256063344	291.128349838408	256.900772419035
BMF81_01250	ATP-dependent DNA helicase RecG	1494535	1497006	-0.189958286127638	0.0249515753605234	81.7598980373958	81.3017293842295	82.8726122836664	69.5362864141033	74.2048666904093
BMF81_01251	hypothetical protein	1497286	1498314	0.0795822904498081	0.788025078058521	2.15996265928157	1.61366317004756	1.34848384246902	2.14235774772479	1.38646695256506
BMF81_01252	hypothetical protein	1498639	1499511	-0.0907675598990512	0.512410333312387	95.4986769193834	113.763253488353	129.951258713725	102.704114195144	109.761967078067
BMF81_01253	UDP-glucose 6-dehydrogenase TuaD	1499595	1500986	0.127524550450699	0.298767742623042	128.60630128706	106.501769223139	105.087109267498	116.229360698852	131.454397940075
BMF81_01254	UDP-glucose 4-epimerase	1501148	1502083	0.00405693967549149	0.956945381735684	60.5851821316519	55.5906962081384	55.902935434286	56.8370091625299	58.1738425513757
BMF81_01255	Na(+)/H(+)-K(+) antiporter GerN	1502576	1504711	-0.131712230348789	0.120602246419787	124.286375968497	134.687085926636	135.463482139958	116.771403020565	123.280019865577
BMF81_01256	hypothetical protein	1504846	1505502	0.0396698620792448	0.597745553838706	62.2140064320937	58.4146067557216	57.4879953894688	62.5413593100862	59.4736553194055
BMF81_01257	hypothetical protein	1505597	1505791	-0.0474505911520227	0.774768769737388	400.938642476151	324.373191565727	282.448220969082	352.714682200713	297.252737684314
BMF81_01258	2-hydroxy-6-oxo-6-(2'-aminophenyl)hexa-2%2C4-dienoic acid hydrolase	1506161	1507054	-0.126282748580134	0.331214188036549	76.5193328968438	91.4947017416965	95.6950375927578	74.2339865356203	86.9430318171008
BMF81_01259	Serine/threonine-protein kinase D	1507352	1508365	-0.0856303177860547	0.470998114466589	184.765330428381	222.739306238898	194.228988538082	174.305323739584	203.781757298886
BMF81_01260	Ribosome maturation factor RimM	1508543	1509214	-0.150252432854908	0.0870507013709246	59.4166777422045	61.130939758635	55.1222342623302	52.4232359714342	53.0901303919705
BMF81_01261	Valine--pyruvate aminotransferase	1509219	1510502	-0.181352380935416	0.0334998715216017	130.553808602806	132.938950825751	137.54535193184	114.887160664133	120.911472154945
BMF81_01262	hypothetical protein	1510547	1510771	-0.172852854838488	0.338944958345041	1.91209809182303	1.77502948705231	1.84529367916814	1.72937312165736	1.53089059345726
BMF81_01263	hypothetical protein	1511066	1511275	-0.043298518331129	0.746613456060633	15.8633323173466	12.6941502710408	12.6095068076489	12.9315811037364	13.6335917002231
BMF81_01264	hypothetical protein	1511321	1511590	0.368385627099691	0.115736012903009	9.56049045911514	8.90204182142903	9.17915317329791	14.7125773036521	9.0120351916729
BMF81_01265	Serine/threonine-protein kinase pkn1	1511702	1513216	-0.0695064770825744	0.325471773613951	54.2115218255751	53.170201453067	52.780130746463	51.6230782584286	50.1150033895913
BMF81_01266	hypothetical protein	1513317	1513577	-0.0181459031055958	0.885378140476568	67.7378453640269	59.9744811534342	57.4170225556547	67.6778555967999	54.1010958782159
BMF81_01267	hypothetical protein	1514146	1515201	0.143392751529791	0.104316776665538	53.9990664820392	58.3608179833867	57.5116530007402	65.2515709186537	59.8491567857252
BMF81_01268	hypothetical protein	1515198	1516151	0.110238830487654	0.184609871306161	73.2262750720374	71.8349054532838	78.8981335900735	77.9508481702271	83.2457866102606
BMF81_01269	hypothetical protein	1516272	1516949	0.149036785004889	0.317301559036745	9.3126258916566	9.43992954477821	11.024446852466	12.1830464689891	9.84969230884763
BMF81_01270	hypothetical protein	1517108	1517299	-0.0133584929739796	0.970051311541233	2.26619033104951	1.99018457639199	1.27751100865486	2.29722698250007	1.27092803985131
BMF81_01271	hypothetical protein	1517324	1518193	0.0274722688328825	0.851527691615913	47.165086264968	40.0457410033469	33.5938080053686	40.833854902417	41.1318529260968
BMF81_01272	hypothetical protein	1518193	1518537	-0.00349130407578109	0.982023044069319	112.601332074023	95.9591698454948	84.1501232923213	108.331029725312	86.1920288844614
BMF81_01273	S-(hydroxymethyl)glutathione dehydrogenase	1518852	1519961	-0.140783047809998	0.106751453883458	31.8328923064611	30.1217125075544	32.0560632727285	29.1928507551414	27.6426848667659
BMF81_01274	S-formylglutathione hydrolase	1520684	1521427	0.134371572466794	0.3613841293681	5.63006660370114	6.23949759085056	7.14459860395868	7.20141941705079	6.75902639375468
BMF81_01275	Protein TolB	1522280	1527463	-0.139207391451582	0.0932402883905693	117.948124886343	129.227525534642	126.781138803359	112.538310603374	113.863598479406
BMF81_01276	Peptide methionine sulfoxide reductase MsrB	1527486	1527983	0.100978237026349	0.473241755594964	132.713771262087	109.782884335569	110.504702248646	140.93100364551	111.350627127882
BMF81_01277	Phosphate-binding protein PstS	1528273	1531143	-0.168161688603805	0.0629084584525196	354.092239226487	358.905583404744	375.58823654453	310.203077254897	335.698310889816
BMF81_01278	Vitamin B12 transporter BtuB	1532036	1534063	-0.0393521609745185	0.670602973661622	967.734089805988	895.959580782739	851.721320992452	858.827341446347	902.705525032569
BMF81_01279	hypothetical protein	1534091	1534963	-0.0931646271597169	0.340459114289633	462.69232899725	399.91952231012	405.349511523934	404.673310467822	387.719706339184
BMF81_01280	Vitamin B12-binding protein	1535144	1536343	-0.0114271560856492	0.912663875172556	79.9540276173407	69.7640377183894	65.4132951653833	73.5112634400023	68.6878836083275
BMF81_01281	Fe(3+) dicitrate transport system permease protein FecD	1536514	1537572	0.123336620767808	0.127193290439642	62.4972802234749	58.1187685078796	62.8582731480736	67.8843479098336	65.3372551396286
BMF81_01282	Cobalt-precorrin-8 methylmutase	1537611	1538711	-0.0779058374791507	0.421104416624369	61.9307326407125	66.2139787442848	72.4632633242564	66.2065978664346	60.5423902620077
BMF81_01283	hypothetical protein	1538747	1540291	0.0312490103041264	0.753515542633908	11.6850438944741	10.8115432393186	11.9234360807787	11.9765541559554	11.4672370868402
BMF81_01284	Zinc-transporting ATPase	1540595	1542520	0.683943065620381	0.00104299089825484	19.758346948838	22.6181787668333	26.0706876210678	37.3234855808439	36.1347949512269
BMF81_01285	hypothetical protein	1542639	1543076	0.192343424205726	0.0359498886209568	146.771233159379	137.914412266731	149.445130401348	170.407781331073	160.281356662157
BMF81_01286	hypothetical protein	1543343	1543627	-0.0156301771374625	0.916670247096433	5.3822020362426	7.01943478970688	6.08000609674629	6.01408861710693	6.21021655836434
BMF81_01287	hypothetical protein	1543615	1543923	0.180502198377641	0.21171271273857	4.03665152718195	3.71142529110938	3.92716347105014	4.64607704325857	4.15940085769519
BMF81_01288	putative phycocyanin operon protein Z	1545288	1548182	0.102122184531668	0.237067716201865	70.747629397452	75.8959577645702	79.2293401478729	77.7185443180642	83.9679048147216
BMF81_01289	hypothetical protein	1548557	1548661	0.214176302208926	0.164416393633713	36.0111807293337	36.1191606228978	29.9741934808465	44.2667896066025	34.6039043577697
BMF81_01290	Glycine--tRNA ligase beta subunit	1549144	1551294	-0.0968750233918042	0.203625255381906	102.049383345073	108.276798710191	108.659408569478	102.213694951689	96.6483004850562
BMF81_01291	UDP-N-acetylmuramoylalanine--D-glutamate ligase	1551378	1552745	-0.191068866632109	0.0341462859370112	119.612358410707	115.780332450912	109.629370631604	103.297779595116	98.150306350335
BMF81_01292	hypothetical protein	1552824	1552988	0.00651378934026587	0.961302609537495	42.8451609464049	38.7548104673089	32.1033784952713	36.5749509460966	39.4854234199258
BMF81_01293	hypothetical protein	1553056	1553835	-0.0596461921232867	0.40305050923781	109.272865025294	109.702201177066	102.437456805103	101.82652186475	103.753943616952
BMF81_01294	hypothetical protein	1553917	1554564	-0.0315150209455255	0.863151438379521	8.49821374143568	10.0316060404623	12.6568220301917	9.756761790843	10.6873494260224
BMF81_01295	hypothetical protein	1554569	1555861	0.130969197901963	0.216317106072979	125.065378894795	127.23734095825	141.519830625433	154.275569375314	133.245251087138
BMF81_01296	Steroid Delta-isomerase	1556209	1556595	-0.00574461284427396	0.975798007771647	176.904482717553	144.638008808596	140.668156619663	182.978000887	123.799944972789
BMF81_01297	hypothetical protein	1556801	1557190	0.362202437758218	0.0269398486391728	145.496501098163	128.286222018781	137.734612822011	200.374978260091	152.193632772194
BMF81_01298	hypothetical protein	1557443	1559839	-0.102189043917193	0.247419761085921	68.835531305629	76.4069511017519	77.5969649701473	67.1100017359571	71.3452786007438
BMF81_01299	hypothetical protein	1560170	1560568	-0.0617075081023697	0.671376461041367	6.23202341038616	7.42285058221877	8.06724544354275	6.99492710401707	6.93233476282531
BMF81_01300	hypothetical protein	1560886	1561290	0.232307360600411	0.119942005450234	4.0720607511046	4.35689055912841	4.82615269936282	5.18811936497207	5.22813580029742
BMF81_01301	Putative cysteine protease YraA	1561399	1562496	0.0148006467436672	0.883677985955991	12.4640468207723	12.882410974213	12.8460829203628	12.0281772342139	13.7202458847584
BMF81_01302	hypothetical protein	1562675	1563013	0.162962573912366	0.115273872981429	15.013510943203	16.5669418791549	15.0225831573303	17.8615850774163	16.9264507125651
BMF81_01303	Linear gramicidin synthase subunit B	1563056	1563817	0.106137432726482	0.257983804607306	26.6277363898318	23.6401654411967	25.6448506181828	28.2378238073604	26.198448457844
BMF81_01304	Isopentenyl-diphosphate delta-isomerase	1563822	1564868	-0.167576801095358	0.0349388416389947	80.626802871871	81.9471946522485	84.1028080697785	74.1565519182326	72.2695899024539
BMF81_01305	hypothetical protein	1564865	1565233	-0.0886842095118238	0.302019153539827	101.022515851317	104.323323943575	115.378170170551	100.303641056127	100.807701342751
BMF81_01306	hypothetical protein	1565866	1567803	-0.15031721762352	0.363541812879335	2.30159955497216	2.3129172104015	2.50770679476695	2.03911159120793	2.25300879791823
BMF81_01308	hypothetical protein	1568418	1569806	0.0194865722328831	0.887140983093116	3.78878695972341	3.38869265709987	3.50132646816518	3.56199239983157	3.63947575048329
BMF81_01310	hypothetical protein	1570230	1571528	-0.130944883010932	0.355389709390514	5.20515591662935	4.54515126230062	4.80249508809143	4.64607704325857	4.18828558587363
BMF81_01311	Polyketide biosynthesis protein PksE	1571543	1573207	-0.244086200720186	0.165859511014864	5.87793117115968	4.89477828247759	5.3702777586047	4.02660010415743	5.05482743122679
BMF81_01312	Phthiocerol synthesis polyketide synthase type I PpsE	1573395	1576652	-0.163714788467079	0.205594299448138	6.37366030607676	6.37396952168785	6.62413115598818	5.420423217135	6.12356237382903
BMF81_01313	Phenolphthiocerol synthesis polyketide synthase type I Pks15/1	1576824	1583816	-0.199828875587556	0.111343566295474	16.2174245565731	19.4446411990731	19.3992412425368	15.6417927123039	16.3776408771748
BMF81_01316	hypothetical protein	1584695	1584994	0.066112063811079	0.756345822349528	1.09768594160211	1.07577544669837	1.06459250721239	1.23895387820229	1.01096548624536
BMF81_01318	hypothetical protein	1585692	1586015	0.137281203639174	0.640776705810133	0.708184478452973	1.21024737753567	1.13556534102655	1.2647654173315	1.01096548624536
BMF81_01320	hypothetical protein	1587555	1588727	0.808254492479447	0.0236239300355895	0.779002926298271	1.31782492220551	0.828016394498522	1.57450388688207	1.87750733159852
BMF81_01321	Bacitracin export ATP-binding protein BceA	1588918	1589655	0.0508669035861119	0.475569330360633	74.8905085964019	75.653908289063	73.0073883834983	80.0157713005643	74.3492903313015
BMF81_01322	Light-independent protochlorophyllide reductase subunit B	1590032	1591558	-0.273227887364872	0.00837440105682446	370.026389991679	391.3402131227	401.70623938814	317.972350532791	323.653379239407
BMF81_01323	Teichoic acid translocation permease protein TagG	1591808	1592614	0.0106320403798628	0.944136941938492	63.6657846129223	53.4122509285742	44.5236244127491	53.8686821626702	54.5343668008924
BMF81_01324	putative S-adenosylmethionine-dependent methyltransferase/MSMEI_2290	1592684	1593730	-0.135997172569625	0.145057989449113	15.6508769738107	15.5449552047915	15.5667082165722	14.5835196080061	13.7780153411153
BMF81_01325	hypothetical protein	1593965	1595473	0.0568910074620387	0.554728587411377	409.790948456813	352.800557744731	359.430088046173	400.027233424563	378.014437671229
BMF81_01326	hypothetical protein	1595470	1596192	0.141648904448446	0.191226352166497	30.239477229942	28.3197886343346	25.8104538970825	32.5999739201976	29.3757685574723
BMF81_01327	putative glycosyltransferase EpsJ	1596272	1598389	0.196831182197931	0.194122585108611	54.6718417365695	45.6666677123459	43.3880590717226	60.7603631101704	48.9307295342753
BMF81_01328	Teichoic acids export ATP-binding protein TagH	1598483	1599235	0.1144746194235	0.338355546155527	14.5886002561312	12.3445232508638	12.1363545822212	14.0672888254218	14.0668626228997
BMF81_01329	hypothetical protein	1599387	1600559	0.210562928243946	0.227473735057619	10.7289948485625	10.0585004266298	7.73603888574334	11.4861349125004	10.4273868724164
BMF81_01330	hypothetical protein	1600581	1602023	0.087296871051637	0.521000782694283	18.5544333354679	15.2491169569494	14.1709091515604	16.7000658166016	17.1864132661711
BMF81_01331	hypothetical protein	1602010	1603008	-0.0527672401930081	0.821655490535679	7.08184478452973	4.81409512397521	4.30568525139232	5.08487320845521	5.22813580029742
BMF81_01332	Ribosome-recycling factor	1603135	1603683	-0.0707291824287864	0.594558557136045	296.623068800028	239.709663910565	257.229207353784	276.957814856469	226.687346744388
BMF81_01333	Uridylate kinase	1603670	1604398	-0.41425951525307	0.0105021990391642	828.894522805283	706.649996549993	650.986489354738	545.217141026393	548.57875756491
BMF81_01334	Thiol-disulfide oxidoreductase ResA	1604469	1605023	-0.0299085364020535	0.75023454360194	87.0004631779478	90.176876819491	102.484772027646	94.1604947433737	88.5028071387365
BMF81_01335	4%2C5:9%2C10-diseco-3-hydroxy-5%2C9%2C17-trioxoandrosta-1(10)%2C2-diene-4-oate hydrolase	1605595	1606497	0.0341947219293675	0.739052421696408	58.9209486072874	62.6101309978453	72.0137687101001	65.04507860562	67.1569930148702
BMF81_01338	hypothetical protein	1607385	1607597	0.443085187665399	0.0863907834412551	1.91209809182303	1.5867687838801	1.32482623119764	2.40047313901693	1.90639205977696
BMF81_01341	Lactococcin-G-processing and transport ATP-binding protein LagD	1608768	1610936	-0.101312698458511	0.350694337953685	7.75462003906006	8.04142146407033	8.06724544354275	7.33047711269686	7.51002932639409
BMF81_01342	Leukotoxin export protein LtxD	1611297	1612814	-0.14797978777135	0.0846331155994062	30.239477229942	29.6645079427076	30.802209875345	28.0829545725851	26.4872957396284
BMF81_01343	hypothetical protein	1613258	1613548	-0.166460536052282	0.541356544723678	2.6911010181213	2.79701616141577	1.65603278899704	2.09073466946636	2.10858515702603
BMF81_01344	hypothetical protein	1614037	1614333	-0.00755890010388886	0.975707040144234	2.33700877889481	2.60875545824355	1.60871756645427	2.06492313033714	2.25300879791823
BMF81_01345	hypothetical protein	1614890	1615210	0.120712145837569	0.357290998766449	4.17828842287254	4.35689055912841	4.63689180919173	4.80094627803386	4.7659801494424
BMF81_01346	Phytol kinase	1615585	1616298	0.138409469516829	0.32154465224659	16.6423352436449	17.3737734641787	19.8487358566932	21.9656197989614	17.5907994606692
BMF81_01347	Putative membrane protein insertion efficiency factor	1616361	1616648	0.0938984189536992	0.425859494848734	6.19661418646352	6.02434250151088	6.17463654183184	6.84005786924179	6.23910128654278
BMF81_01348	hypothetical protein	1617023	1617337	0.137126249454125	0.408004868012987	2.26619033104951	2.15155089339674	2.43673396095279	2.65858853030907	2.36854771063198
BMF81_01349	hypothetical protein	1617344	1617745	0.394846280223455	0.253445716284552	1.3809597329833	1.21024737753567	0.969962062126841	1.9874885129495	1.06873494260224
BMF81_01350	Biuret hydrolase	1617873	1619270	0.0206818092861257	0.857551495629804	19.8291653966833	20.143895239427	24.3200243869852	22.2237351902535	21.3169293956878
BMF81_01351	Exopolysaccharide glucosyl ketal-pyruvate-transferase	1619297	1620160	-0.199033016453675	0.0406563360196675	35.5862700422619	32.1118970839464	34.1615906758819	29.5284007638211	29.6068463828998
BMF81_01352	hypothetical protein	1620240	1620410	0.389571224991284	0.0621932841183499	3.75337773580076	3.33490388476495	4.163739583764	5.54948091278107	4.27493977040894
BMF81_01353	p-aminobenzoyl-glutamate transport protein	1620460	1621983	0.109491957726626	0.179730773583691	22.4494479669593	23.0484889455126	24.0834482742713	25.1146275727255	24.9564051461711
BMF81_01354	Glutathione import ATP-binding protein GsiA	1621980	1623845	-0.106262174228196	0.210687226854079	76.5547421207664	78.7467626983208	85.2147157995337	72.1690634052831	76.8333769546472
BMF81_01355	Deoxyhypusine synthase-like protein	1624214	1625389	-0.00445217409565146	0.951665966074935	109.131228129603	101.445624623656	107.665788896079	109.234433594835	102.251937751673
BMF81_01356	hypothetical protein	1625595	1626068	-0.156808070414775	0.412849342701103	3.54092239226487	2.79701616141577	2.95720140892329	2.47790775640457	3.06178118691451
BMF81_01357	Cob(I)yrinic acid a%2Cc-diamide adenosyltransferase	1626537	1627223	-0.0968450267512538	0.186839276563704	98.26059638535	94.3186122892798	93.6368254121472	91.6825869869691	86.7119539916733
BMF81_01358	hypothetical protein	1627220	1628017	-0.162581457711319	0.043995068522699	56.4777121566246	57.0160986750137	58.1267508937963	50.3841243802263	51.8480870802976
BMF81_01359	hypothetical protein	1628413	1629654	-0.0515192220573878	0.488141817377951	69.7207619036952	65.1919920699214	63.804577598929	64.2191093534851	63.5752867207438
BMF81_01360	RNA polymerase sigma factor SigA2	1629942	1630925	0.193471460122096	0.0255894476988971	253.884135525391	253.479589628304	250.250212028725	297.194061533773	280.355171699927
BMF81_01361	hypothetical protein	1631050	1631265	-0.0314664998626609	0.865264583675718	4.21369764679519	5.08303898564981	3.71424496960766	3.89754240851136	4.59267178037177
BMF81_01362	Putative universal stress protein	1631758	1632165	-0.0572510420872179	0.640603396757252	104.067709108664	96.9273677475233	81.2638947172121	85.6943099089914	95.0885251634205
BMF81_01363	Phosphoglycerate kinase	1632255	1633457	-0.222317533239248	0.0228248514560862	1033.91392931742	1032.87890076127	999.841625162602	874.985364941235	877.460272604614
BMF81_01364	hypothetical protein	1633628	1633846	0.103178494470102	0.328017339053901	13.9866434494462	13.5547706283995	13.4138655908761	15.6934157905623	13.6047069720447
BMF81_01365	hypothetical protein	1633843	1634070	-0.320732249111739	0.016575965307875	9.63130890696044	10.1929723574671	9.67596300999702	7.66602712137664	8.08772388996286
BMF81_01366	Serine/threonine-protein kinase F	1634228	1636357	-0.104146377152561	0.309639830459637	136.006829086894	155.906756612762	164.065534167064	141.369799810707	141.506283346172
BMF81_01367	Serine/threonine-protein kinase F	1636602	1638296	0.0564424501329392	0.420511321686691	97.0920919959026	99.2671793440923	93.7077982459614	103.013852664694	98.0636521657997
BMF81_01368	Phenylacetate-coenzyme A ligase	1638440	1639957	0.0535240329082952	0.420774021416147	76.9442435839156	75.2773868827186	78.5905846435455	80.6352482396654	79.057501024387
BMF81_01369	hypothetical protein	1640092	1640262	0.575037666931541	0.04060804264555	6.37366030607676	8.47173164274968	11.0717620750088	11.7700618429217	14.1824015356134
BMF81_01370	hypothetical protein	1640564	1640863	0.298204798677129	0.108673011365996	662.471170368834	545.633306565414	589.618645716762	861.821479985336	611.749658091155
BMF81_01371	Immunogenic protein MPT70	1641486	1642166	0.163389438873151	0.162790665147219	1065.88845851957	1041.16237170085	1056.71452265901	1296.25549506914	1065.81758505621
BMF81_01372	Beta-etherase	1642651	1643442	-0.0209276746986215	0.758549862024761	349.276584773006	341.370443623561	347.222760630138	342.028705001218	339.915481203868
BMF81_01373	hypothetical protein	1643570	1645279	-0.158401220642151	0.0647940405086391	306.289786930911	319.881829075761	294.347999438589	276.235091760851	273.625030034351
BMF81_01374	Serine/threonine-protein kinase pkn1	1645886	1646974	0.109770845518579	0.319134078748394	206.577412364732	240.9199112881	255.076364728088	254.940571979249	250.546132219778
BMF81_01375	REP-associated tyrosine transposase	1647470	1647784	-0.602800186986314	0.040686906847876	1.69964274828714	1.23714176370313	1.27751100865486	0.955026947780929	0.866541845353164
BMF81_01376	Oxygen-independent coproporphyrinogen-III oxidase-like protein	1648085	1649266	-0.147255695230152	0.173123425365022	16.6777444675675	18.6647040002168	19.470214076351	16.2354581122758	16.8109117998514
BMF81_01377	putative PIN and TRAM-domain containing protein	1649511	1650587	-0.0714927762842154	0.52397099062632	389.395235477367	429.34198077732	425.458481104612	355.683009200573	433.733078327437
BMF81_01378	Hopanoid C-2 methylase	1650812	1652362	-0.0361813192610162	0.723832698354831	539.034615774481	591.488234980932	632.746471064499	543.952375609062	602.506545074055
BMF81_01379	hypothetical protein	1652626	1653933	-0.019152587903283	0.770036375779455	111.89314759557	114.543190687209	114.644784221138	114.370929881548	110.021929631673
BMF81_01380	hypothetical protein	1653930	1655186	-0.0129505655100173	0.886148496756889	590.590445805857	557.466836479096	514.434757096296	563.027103025551	535.349552059185
BMF81_01381	ATP-dependent Clp protease proteolytic subunit	1655568	1656230	-0.106870758456534	0.377308580165615	823.760185336498	904.727150673331	1030.31262848015	880.818772784437	827.114191389595
BMF81_01382	ATP-dependent Clp protease proteolytic subunit	1656340	1656933	-0.133691791404671	0.119106774003744	327.322865940964	302.077745432903	306.153147463011	291.928507551414	276.542387580373
BMF81_01383	Putative phosphoribosyl transferase	1657558	1658220	-0.0499402629979636	0.75944352169839	10.2686749375681	8.87514743526157	7.78335410828611	7.82089635615193	9.47419084252793
BMF81_01384	Cold shock-like protein	1658290	1658919	-0.234196043940703	0.266203844921873	2.26619033104951	2.95838247842052	3.09914707655161	2.19398082598321	2.57074080788105
BMF81_01386	Putative lipoprotein LppC	1659157	1659627	-0.0894356049058116	0.570227093071101	3.15142092911573	2.87769931991815	3.09914707655161	2.63277699117986	3.09066591509295
BMF81_01387	Pyridoxine/pyridoxamine 5'-phosphate oxidase	1659853	1660305	-0.182902151855765	0.487946822778796	1.73505197220978	1.80192387321977	1.15922295229793	1.34220003471914	1.38646695256506
BMF81_01388	hypothetical protein	1660552	1660851	-0.0876625607194797	0.60940133413584	4.81565445348022	5.32508846115694	5.01541358953391	4.05241164328664	5.48809835390337
BMF81_01389	hypothetical protein	1661013	1661513	-0.396535280431433	0.0193029371527097	8.21493995005449	7.36906180988385	6.88436487997343	5.91084246059007	5.43032889754649
BMF81_01390	Calcium-transporting ATPase 1	1661673	1664681	-0.0887760733659104	0.248130646073355	36.1174084011016	37.2487248419311	38.1597269807462	35.1811278331191	34.7483279986619
BMF81_01393	10 kDa chaperonin	1665486	1665671	-0.264689434534438	0.233377152835806	5.41761126016525	4.67962319313792	3.71424496960766	3.40712316505629	4.21717031405206
BMF81_01394	hypothetical protein	1666068	1666313	0.181242411363473	0.249668166769642	9.98540114618692	11.7259523690123	13.532153647233	14.0414772862926	12.6803956703346
BMF81_01395	hypothetical protein	1666310	1667320	0.213026282602917	0.0133765982517409	60.2310898924254	59.9206923810993	59.4752347362653	70.8010518314348	67.9946501320449
BMF81_01396	Global nitrogen regulator	1667847	1669010	-0.239803516523441	0.0325292577050474	32.0099384260744	34.2365535911757	36.9531888059055	28.4443161203941	29.8668089365057
BMF81_01398	D-inositol-3-phosphate glycosyltransferase	1670378	1671610	-0.0788857368535143	0.337204509053881	28.114923794583	28.9921482885211	27.0406496831946	27.3602314769671	25.736292806989
BMF81_01399	hypothetical protein	1671757	1672710	0.115237870369362	0.216247525308159	12.1099545815458	12.1562625476916	12.3965883062065	13.1380734167701	13.3447444184387
BMF81_01400	hypothetical protein	1672987	1673829	-0.0181780748274305	0.865380243336753	85.8319587885004	71.727327908614	70.3813935323744	76.9441981441878	73.0205928350933
BMF81_01401	hypothetical protein	1673884	1675884	0.12310440770659	0.387183894070958	36.8964113273999	29.1535146055259	28.6730248609203	36.497516328709	32.1487024626024
BMF81_01402	DNA translocase FtsK	1675915	1678530	-0.0233597165013534	0.792828853259399	42.4202502593331	38.297605902462	36.8822159720913	38.8721779285967	38.2144953800745
BMF81_01403	Sporulation initiation inhibitor protein Soj	1678684	1679568	-0.0446583793790368	0.648551064076837	10.1270380418775	10.6501769223139	10.3856913481386	10.3246156516857	9.82080758066919
BMF81_01404	Isoleucine--tRNA ligase	1679879	1682755	0.00753294064790077	0.91648505266018	300.872175670746	319.15568064924	318.59705099176	317.869104376274	311.175176666321
BMF81_01405	hypothetical protein	1682934	1684037	0.0229620026841221	0.85267810707021	27.0526470769036	22.7257563115031	22.0488937049321	26.018031442248	22.5300879791823
BMF81_01406	hypothetical protein	1684027	1684803	0.249923080316409	0.0796616670267714	43.234662409554	40.987044519208	43.0095372913804	57.1467476320804	43.6737090057995
BMF81_01407	hypothetical protein	1684939	1685166	-0.138177530827077	0.554772759906517	1.84127964397773	2.52807229974117	1.70334801153982	1.83261927817421	1.84862260342008
BMF81_01408	hypothetical protein	1685253	1685504	0.0770594811106114	0.508530041573467	69.0479866491649	61.1040453724675	64.3013874356281	75.7310558051147	60.9467764565059
BMF81_01409	hypothetical protein	1685501	1685662	-0.154817464177285	0.131272453503253	14.9072832714351	14.3616022134233	13.5794688697758	13.009015721124	12.6226262139778
BMF81_01410	tRNA(fMet)-specific endonuclease VapC	1685955	1686326	-0.103689616783304	0.240392990598761	37.7462327015435	35.5274841272137	33.5228351715545	33.0903931636527	33.1307832206693
BMF81_01411	hypothetical protein	1686431	1686766	-0.0523762063504114	0.507720626113359	42.2432041397199	40.1533185480167	38.7275096512595	39.6207125633439	38.2144953800745
BMF81_01412	hypothetical protein	1686756	1687118	0.19292851132068	0.0723793833642261	21.9183096081195	20.5742054181064	22.9478829332448	26.379392990057	23.4832840090707
BMF81_01413	hypothetical protein	1687186	1687920	0.0293586692243625	0.746474057990629	317.160418675164	334.351008833854	330.662432740167	309.299673385375	358.979401801637
BMF81_01414	hypothetical protein	1687974	1688582	0.0920696116991229	0.263851744521288	318.966289095219	332.979395139314	353.113505836713	361.542228582904	352.682531058738
BMF81_01415	6-phosphogluconate dehydrogenase%2C decarboxylating	1689261	1690691	0.230125655136147	0.20229979365318	571.292418768013	619.861812387602	503.504940688916	550.276202695719	774.890602842978
BMF81_01416	hypothetical protein	1691025	1691234	-0.177633784752891	0.372137150026799	25.0697305372353	25.6572444037562	22.7349644318023	16.8807465905061	26.4584110114499
BMF81_01417	hypothetical protein	1691342	1693117	0.0233416213955061	0.785662601447514	28.2565606902736	30.2023956660568	27.3955138522654	30.2253123203099	27.9315321485503
BMF81_01418	Serine/threonine-protein kinase C	1693263	1694654	0.00323622905008093	0.972358134275581	20.4311222033683	21.138987527623	23.6576112713864	21.9656197989614	21.6635461338291
BMF81_01419	hypothetical protein	1694828	1695268	0.317176831701144	0.0737057116305939	146.310913248384	133.880254341612	151.314081691787	209.9252477379	148.438618108997
BMF81_01420	Putative ribonuclease VapC50	1695282	1695842	0.0202356352255341	0.79128399279123	51.7328761509897	52.2020035510385	49.7282988924541	54.1267975539624	49.7395019232716
BMF81_01421	Sorbitol dehydrogenase	1695899	1696945	-0.081293303594575	0.276411931310775	89.8686103156823	91.4409129693616	86.1846778616605	81.3837828744126	87.1741096425283
BMF81_01422	Low-affinity inorganic phosphate transporter 1	1697065	1698354	-0.131182626132732	0.215322165301777	147.514826861754	159.187871725192	171.801573052808	136.775345845707	154.562180482826
BMF81_01423	hypothetical protein	1698963	1701674	0.0288794705974037	0.792437422532554	302.925910658259	320.285244868273	351.268212157545	303.414642463914	359.441557452492
BMF81_01424	Heterocyst differentiation control protein	1702529	1703428	0.148689768464962	0.288884223255814	532.448500124868	522.853761481576	426.262839887839	500.563178332853	594.332166999557
BMF81_01425	hypothetical protein	1703850	1704485	0.0342603827101659	0.68677450881848	316.664689540247	355.194158113635	354.012495065025	355.734632278831	344.652576625132
BMF81_01426	hypothetical protein	1704673	1705326	0.0101571497266608	0.91843959812885	9.80835502657368	9.65508463411789	9.17915317329791	9.65351563432614	9.56084502706324
BMF81_01427	hypothetical protein	1705313	1706308	-0.143128308393382	0.0833689902148983	167.37940148236	162.280726134449	159.783506526943	152.907557801465	142.546133560595
BMF81_01428	Arginine biosynthesis bifunctional protein ArgJ	1706842	1708134	0.127416083000062	0.299302867731029	361.811450041624	312.727922355217	302.628163383574	384.850048416585	326.657390969964
BMF81_01429	hypothetical protein	1708425	1708808	-0.0891948650760891	0.566610133481248	7.22348168022033	6.77738531419974	5.51222342623302	6.143146312753	6.03690818929371
BMF81_01430	hypothetical protein	1709367	1709597	-0.0421884481310854	0.743360157131146	6.19661418646352	7.39595619605131	6.97899532505898	6.47869632143279	6.87456530646843
BMF81_01431	hypothetical protein	1709711	1711132	0.0324055775294476	0.73446254784247	29.8145665428702	31.7891644499369	33.6884384504542	34.3809701201134	30.6178118691451
BMF81_01432	hypothetical protein	1711677	1712690	0.123614669379539	0.347285942231079	12.6410929403856	10.0047116542949	10.9298164073805	12.3121041646352	12.0160469222305
BMF81_01433	hypothetical protein	1712975	1713202	0.622787247239864	0.0395079333663575	6.05497729077292	5.4864547781617	9.368414063469	11.8733079994386	9.70526866795544
BMF81_01434	Toxin Doc	1713199	1713591	0.26944159991786	0.137472571755286	6.16120496254087	6.91185724503704	8.63502811405602	8.77592330393286	8.75207263806696
BMF81_01435	hypothetical protein	1713658	1713948	0.0722565794404406	0.651494999044286	5.06351902093876	4.22241862829111	4.87346792190559	5.44623475626421	4.44824813947957
BMF81_01436	hypothetical protein	1713938	1714297	0.262810843232384	0.0638607488322502	4.31992531856314	4.14173546978873	4.44763091902063	5.18811936497207	5.14148161576211
BMF81_01437	hypothetical protein	1714334	1714675	-0.190073044769027	0.104465716970329	8.42739529359038	9.03651375226633	8.87160422676988	7.71765019963507	7.68333769546472
BMF81_01438	hypothetical protein	1714688	1714828	0.0372917152282144	0.864820178749957	4.28451609464049	2.71633300291339	3.24109274417993	3.56199239983157	3.37951319687734
BMF81_01439	hypothetical protein	1714930	1716225	-0.0470920980116204	0.775837582380422	4.31992531856314	3.55005897410463	3.35938080053686	3.53618086070236	3.66836047866173
BMF81_01441	hypothetical protein	1717133	1717402	0.235080641148966	0.104744258194774	8.78148753281687	8.17589339490763	7.23922904904423	8.98241561696657	9.96523122156139
BMF81_01442	Proton extrusion protein PcxA	1717567	1718886	0.100456142594457	0.311177114286029	17.740021185247	15.7063215217962	16.7259311688702	17.2679196774444	18.5728802187361
BMF81_01443	hypothetical protein	1718974	1721112	-0.0882669805738675	0.322078808857857	109.874821831979	110.240088900416	109.345479296348	95.4768832389636	111.148434030633
BMF81_01444	Peptide methionine sulfoxide reductase MsrA	1721237	1721905	0.14982276456263	0.0984762488706306	57.8940811135306	58.9793888652382	60.5161696322063	69.5620979532325	61.6400099327884
BMF81_01445	Anaerobic ribonucleoside-triphosphate reductase-activating protein	1722039	1722659	0.17572967911872	0.0873534137313478	98.5084609528086	109.191207839885	116.300817010135	119.533237707391	124.52206317725
BMF81_01446	Cocaine esterase	1722811	1724442	-0.0563107022227908	0.594410437001924	103.961481436896	114.085986122362	127.088687749888	115.274333751071	106.064721871227
BMF81_01447	hypothetical protein	1724591	1725184	-0.0782215059283023	0.391527358786816	23.8658169238652	21.9458191126468	20.9369859751769	20.9331582337928	21.1725057547956
BMF81_01448	hypothetical protein	1725449	1725904	-0.0485281705676012	0.702490055659164	40.2248783761289	33.725560253994	31.9377752163716	36.2652124765461	31.8887399089964
BMF81_01449	Peroxyureidoacrylate/ureidoacrylate amidohydrolase RutB	1725946	1726713	-0.107227150990658	0.199094649769799	56.7963951719285	55.5638018219709	51.2897012363656	50.8487320845521	50.4038506713757
BMF81_01450	8-oxoguanine deaminase	1726797	1728194	-0.0818892571408924	0.273329942921686	136.325512102197	143.347078272558	147.43423344328	133.987699619751	135.06498896238
BMF81_01451	hypothetical protein	1728267	1728722	0.239030857565806	0.0925101103065595	6.37366030607676	7.01943478970688	6.05634848547491	7.27885403443843	8.02995443360599
BMF81_01452	Cellulosome-anchoring protein	1728896	1730920	-0.0426229915918678	0.598047335147579	161.926380998272	170.241464440017	179.040802101852	171.001446731045	159.905855195837
BMF81_01453	Glutaminase 1	1730937	1731917	-0.0816717710853714	0.535443759258603	33.1076243676765	36.2267381675677	43.6956080182506	35.3618086070236	35.9326018539779
BMF81_01454	RlpA-like protein	1732716	1733822	-0.664561246364877	0.00194496303141923	4198.57790818022	4546.63045353983	5290.9064727892	2981.74900020683	2921.69025524908
BMF81_01455	Pantothenate synthetase	1734048	1735652	-0.570063641630194	0.00656991400872026	380.826203288086	429.395769549655	531.72847093568	303.027469376976	299.650170123124
BMF81_01456	Superoxide dismutase [Fe]	1736249	1736851	-0.538557349961851	0.00124660113963957	678.086638118722	612.465856191551	603.74223964578	464.246342778048	405.137197430783
BMF81_01457	hypothetical protein	1737008	1737214	0.070948362898318	0.547098005933293	6.58611564961265	6.02434250151088	6.31658220946016	6.40126170404514	6.84568057829
BMF81_01458	Phosphoribosylformylglycinamidine cyclo-ligase	1737278	1738312	-0.126006560422255	0.15989790436238	53.113835883973	48.598155804599	54.6490820369025	47.0286242934284	48.4974586115987
BMF81_01459	5'-3' exoribonuclease	1738731	1739414	-0.294950856096176	0.270051082277605	105.554896513416	123.149394260796	191.390075185516	108.692391273121	119.756083027807
BMF81_01460	hypothetical protein	1739569	1740432	-0.125098565738301	0.472382374442576	200.274570506501	204.343546100356	275.658486534194	227.32222511099	188.588390277027
BMF81_01461	Membrane-bound lytic murein transglycosylase A	1740804	1742078	-0.0655246438929912	0.757777142141448	150.66624779087	222.92756694207	251.456750203566	195.677278138573	202.684137628105
BMF81_01462	hypothetical protein	1742243	1742497	-0.129011020699106	0.299422383336162	90.9662962572844	110.078722583411	117.341751906076	95.8124332476434	98.3813841757625
BMF81_01463	hypothetical protein	1742799	1743044	0.173950568344901	0.283399985746597	135.936010639048	149.586575863409	142.702711189003	189.379262591045	132.667556523569
BMF81_01464	hypothetical protein	1743280	1744560	-0.116620176654064	0.160810016715024	286.000301623233	267.357092890713	259.405707590751	251.352768040289	248.379777606395
BMF81_01465	Putative diflavin flavoprotein A 5	1744989	1746701	0.729713721772668	0.027434352133677	186.464973176668	238.096000740517	178.780568377867	234.833382997592	432.288841918515
BMF81_01466	Putative diflavin flavoprotein A 3	1746903	1748621	0.617711799792153	0.0658673880944052	403.594334270349	496.309002334294	379.444427181766	436.782865144564	872.029943707067
BMF81_01467	Uroporphyrinogen-III C-methyltransferase	1748969	1750648	-0.152377373358752	0.222052165777286	38.9147370909909	45.2901463060015	44.5472820240205	35.1036932157314	42.2005878686991
BMF81_01468	Dephospho-CoA kinase	1750641	1751249	-0.101459240003244	0.421150748046694	5.20515591662935	5.13682775798473	5.03907120080529	4.98162705193836	4.56378705219333
BMF81_01469	Putative universal stress protein	1751376	1751888	0.028975611999648	0.775632163989631	107.714859172697	98.7561860069106	101.041657740091	114.396741420678	94.7130236971008
BMF81_01470	hypothetical protein	1752266	1753381	0.0779264852994402	0.534145208380355	7.29430012806562	7.42285058221877	8.11456066608552	8.59524253002836	7.48114459821565
BMF81_01471	Response regulator MprA	1753970	1755268	0.123028405668574	0.132405028044581	88.4168321348537	82.6733430787699	82.6833513934953	88.5852022914634	95.6373349988109
BMF81_01472	Transcriptional regulatory protein OmpR	1755589	1755951	0.212658732895979	0.110933292534122	18.0941134244735	15.0070674814423	16.7732463914129	20.6750428425006	17.7929925579183
BMF81_01473	hypothetical protein	1756112	1756585	0.0959730652326556	0.294851020620858	24.184499939169	22.134079815819	21.1972196991622	23.849862155394	24.2054022135317
BMF81_01474	Methyl-accepting chemotaxis protein McpA	1756636	1759404	0.0296934896980485	0.687064038464305	169.539364141642	171.989599540902	178.378388986253	170.794954418011	183.042522466767
BMF81_01475	Gliding motility regulatory protein	1759697	1763272	0.0809800246600466	0.299991506066752	93.3741234840245	91.7367512172037	92.3829720147637	92.4827446999748	103.205133781562
BMF81_01476	Spermidine/putrescine transport system permease protein PotB	1763309	1764226	0.0739906435721373	0.461792277422382	25.7425057917656	28.2659998619997	29.1698346976194	27.3860430160964	31.0510827918217
BMF81_01477	Spermidine/putrescine-binding periplasmic protein	1764247	1765329	0.0999882598299023	0.192345501643838	92.4888928859583	93.5386750904235	99.4565977849082	104.665791168964	99.334580205651
BMF81_01478	Spermidine/putrescine import ATP-binding protein PotA	1765335	1766465	0.0724083909627506	0.360701045659388	49.0063659089457	49.8621919544696	51.3370164589084	54.9785783452264	50.3171964868404
BMF81_01479	Penicillin-binding protein 2	1766687	1768495	-0.102481836237128	0.311284147151245	74.678053252866	73.1258359893218	84.8598516304629	68.5296363880639	75.9957198374725
BMF81_01480	Hemolysin secretion protein D%2C chromosomal	1768529	1769932	-0.0920142407688788	0.262489704050155	541.867353688292	531.863380847675	553.138609136284	489.102854959481	528.474986752716
BMF81_01481	Lactococcin-G-processing and transport ATP-binding protein LagD	1769958	1772108	0.141290354780233	0.116627391723077	736.193174575788	710.49589377194	755.95531056588	836.681040873481	782.833903092048
BMF81_01483	hypothetical protein	1772940	1773251	0.177211186838607	0.183279829634614	1116.06332881796	922.289184840682	945.760325796212	1205.78605042125	1043.54745963064
BMF81_01484	hypothetical protein	1773540	1773809	0.335504389774509	0.103081229475152	5852.61357605498	4753.85169896011	4680.80033571142	7401.17491837177	5458.54927697683
BMF81_01485	hypothetical protein	1773872	1774123	0.423140389734427	0.0638058831834308	4680.81612878277	3612.15811176529	4574.50668826908	6719.67285074313	4782.44444450411
BMF81_01486	hypothetical protein	1774236	1774484	0.161049462175411	0.680237021761365	4015.4768112762	9238.1140709776	4157.7068928898	6700.13351562231	6278.3267474091
BMF81_01487	hypothetical protein	1775053	1775457	0.181943008346901	0.203915219502209	189.403938762248	167.525131437104	151.574315415772	172.266212148376	212.244982655168
BMF81_01488	Biopolymer transport protein ExbB	1775441	1776094	0.466387814031723	0.00190499094486987	751.667005429986	656.760910209356	657.728908567084	930.583420225563	972.491028311677
BMF81_01489	Putative carboxypeptidase YodJ	1776555	1777370	-0.0122210907503428	0.902090680281297	77.7586557341365	87.8101708367546	91.29472189628	79.9899597614351	89.8892740913015
BMF81_01490	hypothetical protein	1777469	1778386	0.371027065660903	0.102876951057071	26.5923271659091	27.3246963461387	38.2780150371031	45.4283088674171	34.1706334350931
BMF81_01491	putative chromate transport protein	1778508	1779722	0.0330460081956988	0.695421599700446	28.9647451687266	29.4762472395354	32.2926393854424	30.5608623289897	31.3688148017845
BMF81_01492	Xanthine phosphoribosyltransferase	1779835	1780356	-0.154986220893631	0.0523239489960114	113.840654911315	113.655675943683	119.802143478301	105.388514264582	102.569669761636
BMF81_01493	putative symporter YjmB	1780412	1781869	0.184425844129662	0.136371316887383	170.84950542678	167.659603367941	186.398319207253	219.78525568526	177.872156122826
BMF81_01494	hypothetical protein	1782040	1782417	0.149949137098818	0.107116982985392	31.2309354997761	28.8576763576838	30.5419761513598	34.9488239809561	32.0620482780671
BMF81_01495	hypothetical protein	1782608	1783114	0.0293768041916861	0.761352287280318	42.6681148267916	36.8184146632518	37.6392595327757	41.3242741458721	38.3011495646098
BMF81_01496	hypothetical protein	1783133	1783912	0.0382831716509228	0.670555067731136	32.045347649997	29.099725833191	29.6193293117757	32.6257854593269	29.4624227420076
BMF81_01497	Ubiquinone biosynthesis O-methyltransferase	1784017	1784775	0.122555018112851	0.435139315630788	6.76316176922589	5.40577161965932	5.67782670513273	6.94330402575864	5.95025400475839
BMF81_01498	hypothetical protein	1784806	1785369	0.00842399320386645	0.916896202522327	18.9793440225397	19.9556345362548	19.3046107974513	20.1071889816579	18.9483816850559
BMF81_01499	hypothetical protein	1785377	1785973	0.0605331756326693	0.720877528138792	3.00978403342514	3.52316458793717	3.35938080053686	3.0715731563765	3.84166884773236
BMF81_01500	hypothetical protein	1786460	1786750	-0.313247535249737	0.0474672891632585	17.4567473938658	16.1097373143081	13.4848384246902	12.3379157037644	12.8537040394053
BMF81_01501	Lysine 6-dehydrogenase	1787400	1788527	0.0584531976137786	0.662359933377092	67.419162348723	74.9008654763742	89.094564048041	85.1522675872779	75.5913336429743
BMF81_01502	hypothetical protein	1788524	1788910	0.00920484006530774	0.892387888821419	128.783347406673	132.589323805574	136.717335537342	134.529741941465	132.580902339034
BMF81_01503	hypothetical protein	1789008	1789301	-0.0668318246769884	0.451429863544244	15.4738308541975	15.4373776601216	16.3947246110707	14.7900119210398	15.337790662751
BMF81_01504	Light-independent protochlorophyllide reductase iron-sulfur ATP-binding protein	1789831	1790697	-0.400543425695057	0.00478503017947914	1569.72630571494	1611.24267529249	1735.87722703797	1299.32706822552	1183.92723857785
BMF81_01505	hypothetical protein	1790728	1791465	-0.379898977562128	0.00235020015642709	761.369132784792	760.761501518921	802.253255823983	614.856673597013	575.990364606248
BMF81_01506	Light-independent protochlorophyllide reductase subunit N	1791608	1793017	-0.509974385516814	0.000367632212337512	996.734244198637	1010.55656024228	1024.7294322201	699.544333479966	719.922965119409
BMF81_01507	hypothetical protein	1793084	1793305	-0.190577329556798	0.25229506827289	18.2711595440867	16.862780126997	14.6677189882595	16.4677619644387	12.5359720294424
BMF81_01509	DNA adenine methyltransferase YhdJ	1793746	1795422	0.000880279515161302	0.994400136233237	10.8706317442531	10.5157049914766	8.91891944931266	9.80838486910143	10.3696174160595
BMF81_01510	hypothetical protein	1795639	1795890	-0.0521078425863265	0.795436589894123	3.82419618364606	3.81900283577922	2.88622857510914	2.99413853898886	3.75501466319704
BMF81_01512	putative sugar transferase EpsL	1796288	1797337	0.0854615223895391	0.392173577002059	721.710801991425	716.412658728781	685.124422419349	691.929929436847	809.956662851602
BMF81_01513	7-carboxy-7-deazaguanine synthase	1797545	1798342	0.0789526098949007	0.317933604584505	52.4764698533653	51.7985877585266	55.8792778230146	58.0501515016029	54.7365598981415
BMF81_01514	hypothetical protein	1798402	1799040	0.0254776015681385	0.806617749165258	160.368375145676	144.100121085247	139.296015165923	162.019031114078	139.022196722826
BMF81_01515	GDP-mannose-dependent alpha-(1-6)-phosphatidylinositol monomannoside mannosyltransferase	1799863	1801134	-0.0416094591431049	0.689949070519254	36.8964113273999	36.8990978217542	35.3681288507226	31.9288739028381	38.7921899436433
BMF81_01516	Ribosomal silencing factor RsfS	1801563	1802024	-0.039302475339907	0.635052574140592	536.095650188901	500.881047982762	480.320481642957	488.276885707347	496.03743700833
BMF81_01517	hypothetical protein	1802021	1802521	-0.0386991412891635	0.702993614914861	95.2862215758475	113.090893834166	113.036066654684	100.768248760453	107.913344474647
BMF81_01518	hypothetical protein	1802704	1803651	-0.0808314200074728	0.357950013183886	532.660955468404	492.11347809217	474.90288866181	462.181419647711	483.097078784389
BMF81_01519	tRNA-Met(cat)	1803700	1803776	0.0671580987409935	0.671364634880721	3.47010394441957	4.22241862829111	3.83253302596459	4.336338573708	3.72612993501861
BMF81_01520	GTPase Der	1803877	1805319	-0.0633009944902776	0.456696981789917	270.703516888649	282.337265985988	294.277026604775	256.644133561778	284.023532178589
BMF81_01521	Protein GrpE	1805400	1805882	-0.148027867866233	0.340153957030322	11.3309516552476	9.1171969107687	8.58771289151325	8.59524253002836	8.80984209442383
BMF81_01522	hypothetical protein	1805875	1806270	0.18695841731322	0.201797113286197	25.1759582090032	21.5155089339674	25.9523995647108	30.7415431028942	24.3498258544239
BMF81_01523	hypothetical protein	1806283	1808064	-0.0524169482257756	0.470907934841199	94.1531264103228	94.9909719434663	102.271853526203	94.4186101346659	92.951055278216
BMF81_01524	hypothetical protein	1808129	1808353	-0.014049936705184	0.899498721876427	8.21493995005449	8.25657655341001	8.56405528024186	7.79508481702271	8.75207263806696
BMF81_01525	Chaperone protein DnaK	1808350	1810545	-0.0516442700409514	0.479475565518455	100.420559044632	101.230469534317	108.754039014563	98.4193986996941	101.269856993606
BMF81_01526	Modification methylase HaeIII	1810859	1812061	0.0580978773712947	0.651993410515388	16.9610182589487	13.527876242232	14.0999363177463	16.1064004166297	14.7600960991822
BMF81_01527	Type-2 restriction enzyme Cfr10I	1812078	1812953	-0.114184815566937	0.322201226536785	39.8707861369024	37.9210844961176	32.6238459432418	32.5483508419392	35.412676746766
BMF81_01528	Deoxyribose-phosphate aldolase 1	1813298	1813972	-0.11090956256629	0.290833867806132	46.0674003233659	55.1065972571241	53.702777586047	47.0028127542992	48.6707669806694
BMF81_01529	DNA repair protein RecO	1814068	1814955	-0.0204777126035952	0.858411739354904	87.177509297561	96.497057568844	111.663925200944	95.4252601607052	98.7857703702607
BMF81_01530	Putative bacilysin exporter BacE	1814939	1816534	-0.0789518986378527	0.357472297794483	116.956666616509	123.176288646964	134.044025463675	117.236010724891	118.976195366989
BMF81_01531	Putative teichuronic acid biosynthesis glycosyltransferase TuaC	1816997	1818142	-0.0165766517306454	0.803589205396309	183.880099830314	184.118967702426	184.2927918041	179.390196948039	184.602297788402
BMF81_01532	Orange carotenoid-binding protein	1818705	1819673	0.0958156880901348	0.234111947031055	329.057917913174	313.96506411892	332.08188941645	359.838667000376	334.860653772641
BMF81_01533	hypothetical protein	1819725	1820639	0.116799823607745	0.230490062579635	155.34026534866	161.124267529249	167.661491080315	188.191931791101	161.783362527436
BMF81_01534	hypothetical protein	1820699	1820929	0.0387822094515064	0.809766059443816	63.7011938368449	64.116216623223	79.6551771507579	81.2289136396374	60.889007000149
BMF81_01535	2%2C3-bisphosphoglycerate-independent phosphoglycerate mutase	1821017	1822669	-0.0546601872633979	0.466944367514413	708.255296900819	697.183172619047	717.819241196405	683.799294611145	679.079959475096
BMF81_01536	putative ABC transporter ATP-binding protein YbiT	1822912	1824696	-0.0530349727298501	0.492177753553812	599.265705666906	621.421686785315	632.2496612278	584.579738198445	606.146020824538
BMF81_01537	hypothetical protein	1825272	1829240	-0.178273693054547	0.102416830137715	1966.34502287253	1983.97197318731	2096.96334787314	1694.4242976764	1868.49529640685
BMF81_01538	hypothetical protein	1829534	1829965	0.289966129594779	0.254393105834944	2.97437480950249	2.20533966573166	2.081869791882	3.40712316505629	2.42631716698886
BMF81_01539	hypothetical protein	1830257	1830532	-0.0499280358638435	0.825531969145997	1.41636895690595	1.66745194238248	2.03455456933923	1.52288080862364	1.81973787524164
BMF81_01542	hypothetical protein	1832413	1832607	-0.167534300223252	0.225048332076409	6.76316176922589	6.69670215569737	6.245609375646	6.29801554752829	5.37255944118962
BMF81_01543	hypothetical protein	1832626	1832988	-0.116648632258881	0.172876262702335	37.8524603733114	41.4711434702222	38.9167705414306	35.7231701548326	37.0013367965801
BMF81_01544	hypothetical protein	1833165	1833311	-0.152988451865335	0.310227245842449	157.712683351477	133.638204866105	114.408208108424	127.663872533094	115.510027985577
BMF81_01545	hypothetical protein	1833487	1833936	0.0674303735498838	0.300261011276553	82.7513563072299	81.5437788597366	83.0382155625661	85.9524253002836	86.827492904387
BMF81_01546	Peptide chain release factor 1	1833946	1835043	-0.0921468927393441	0.205278740622331	204.559086601141	199.556345362548	203.07693515358	186.307689434669	193.441024611005
BMF81_01547	50S ribosomal protein L31	1835140	1835379	0.0467618626002109	0.61854886597636	225.308891819813	231.61445367416	260.967109934663	255.89559892703	238.501200569369
BMF81_01548	30S ribosomal protein S9	1835511	1835927	-0.221530673822927	0.0846199675670049	335.714852010632	311.679041294686	306.224120296825	243.402813988491	301.845409464685
BMF81_01549	50S ribosomal protein L13	1835927	1836385	0.0361912572334991	0.745859430352931	575.753980982267	536.354743337641	594.492113638668	640.797270421874	525.8175917603
BMF81_01550	tRNA pseudouridine synthase A	1836398	1837288	-0.178080124371373	0.122421027089448	319.993156588976	357.453286551702	362.62386556781	282.739599621413	330.181327807734
BMF81_01551	50S ribosomal protein L17	1837363	1837713	-0.0156430747659509	0.855375511926807	166.742035451753	148.161173396533	168.394877029728	162.328769583629	156.381918358068
BMF81_01552	DNA-directed RNA polymerase subunit alpha	1837747	1838694	-0.197677321154592	0.10061262985037	1006.61341767306	1011.1213423518	943.631140781788	783.018851023845	938.435933789298
BMF81_01553	30S ribosomal protein S11	1838961	1839356	-0.11563578037006	0.204354878186349	332.103111170522	300.867498055367	294.253368993503	278.506507204222	291.995717155838
BMF81_01554	30S ribosomal protein S13	1839411	1839791	0.00136485602033614	0.988978448614866	664.949816043419	621.690630646989	649.638005512269	698.692552688702	593.35008624149
BMF81_01555	Translation initiation factor IF-1	1840134	1840334	0.109636636177857	0.151461281754947	82.3264456201581	77.9668254994645	81.7133893313685	84.2746752568846	89.8026199067662
BMF81_01556	Adenylate kinase	1840565	1841125	-0.0753671734774468	0.456115809379638	479.511710360508	510.052033665866	479.918302251344	425.864584092907	503.951852529222
BMF81_01557	Protein translocase subunit SecY	1841125	1842438	-0.122597845450039	0.294132871758572	514.212749804704	577.9603587387	592.4812166806	472.893208386335	558.775066611899
BMF81_01558	50S ribosomal protein L15	1842510	1842953	-0.0644341411020578	0.352835913892892	164.617482016394	160.290541558057	159.925452194572	152.339703940623	156.757419824387
BMF81_01559	30S ribosomal protein S5	1843037	1843561	-0.0890623381057927	0.220322107515736	197.406423368766	189.578528094421	189.639411951433	179.906427730624	181.482747145131
BMF81_01560	50S ribosomal protein L18	1843661	1844023	-0.212156384404636	0.0597552050593047	177.046119613243	156.310172405273	158.600625963374	132.72293420242	150.373894896952
BMF81_01561	50S ribosomal protein L6	1844026	1844574	0.0103987462796219	0.877813045259402	190.466215479927	191.461135126143	197.115217113191	192.244343434388	196.589459982454
BMF81_01562	30S ribosomal protein S8	1844626	1845027	-0.0702560709859014	0.374672298951403	142.132624825512	142.405774756697	154.034706987997	135.304088115341	143.2104823087
BMF81_01563	50S ribosomal protein L5	1845048	1845596	-0.113842335856098	0.194122602848081	361.49276702632	371.115634724771	349.470233700919	316.139731254617	350.516176445355
BMF81_01564	50S ribosomal protein L24	1845654	1846007	-0.10931296910564	0.262894276330689	416.377064106426	454.891647636407	465.581789820884	390.347906251108	435.89943294082
BMF81_01565	50S ribosomal protein L14	1846007	1846375	-0.0181172934860189	0.818424713714871	99.6415561183333	103.866119378728	98.1790867762534	93.7216985781771	104.90933274409
BMF81_01566	30S ribosomal protein S17	1846418	1846669	0.00892343368055865	0.892664571083254	243.650869811745	239.602086365895	241.615183914669	244.848260179727	241.389673387213
BMF81_01567	50S ribosomal protein L29	1846689	1846904	0.0147344899220105	0.869628192508888	69.3666696644687	77.9399311132971	81.7843621651826	77.6411097006766	76.7178380419334
BMF81_01568	50S ribosomal protein L16	1846908	1847333	-0.233888716772771	0.013797636190182	139.44152380739	145.982728116969	143.17586341443	117.081141490116	125.908530129815
BMF81_01569	30S ribosomal protein S3	1847416	1848192	-0.13464096972636	0.140006849704637	152.93243812192	158.488617684838	154.578832047238	132.258326498094	150.749396363272
BMF81_01570	50S ribosomal protein L22	1848244	1848600	-0.0628675613628437	0.456764410930087	178.993626928989	174.544566226811	196.500119220135	178.71909693068	172.355173040744
BMF81_01571	30S ribosomal protein S19	1848665	1848943	-0.132639358543766	0.0802754000271102	128.747938182751	127.45249604759	133.263324291719	117.494126116183	119.351696833309
BMF81_01572	50S ribosomal protein L2	1849093	1849956	-0.151253334589958	0.100763801063808	492.046575629126	488.644102276568	486.353172517161	415.591591519479	465.101893129222
BMF81_01573	50S ribosomal protein L23	1849963	1850277	-0.233713920504505	0.0434077396047204	143.903086021644	150.447196220767	156.637044227849	117.236010724891	138.502271615614
BMF81_01574	50S ribosomal protein L4	1850270	1850908	-0.125035617171945	0.117461475580086	339.114137507206	344.570875577489	335.914422442415	301.995007811807	321.313716256953
BMF81_01575	50S ribosomal protein L3	1850944	1851579	-0.155940033066446	0.107784255806841	589.492759864255	558.004724202446	531.468237211694	482.26279709024	522.351424378887
BMF81_01576	NAD(P)H-quinone oxidoreductase subunit N	1852438	1852926	0.420324003466368	0.0641153521408411	1045.49274554012	894.103868137185	840.365667582186	1494.9269117467	985.084769797477
BMF81_01577	hypothetical protein	1853079	1853618	-0.127717990289066	0.100264337310867	193.794682528656	194.580883921568	193.732178701383	182.513393182674	172.672905050707
BMF81_01578	hypothetical protein	1853634	1854401	-0.0376395322298291	0.630596413146502	82.4326732919261	87.9446427675919	93.1873307979909	85.8749906828959	85.3543717672867
BMF81_01579	hypothetical protein	1854584	1854835	-0.161239827136831	0.329804047816152	14.411554136518	11.1611702594956	11.5449143004365	12.1056118516015	9.93634649338295
BMF81_01580	hypothetical protein	1855120	1855554	-0.0312544497369862	0.847383342909245	3.32846704872897	4.06105231128636	3.52498407943657	3.30387700853943	3.84166884773236
BMF81_01581	hypothetical protein	1855551	1856255	0.0121498020924398	0.895432192987999	51.3787839117632	50.1849245884791	44.9494614156341	51.3649628671364	47.0821069308552
BMF81_01582	hypothetical protein	1856397	1858349	-0.00159198124222218	0.980868976950462	83.2824946660697	87.6756989059173	83.156503618923	83.7326329351711	85.4987954081788
BMF81_01583	hypothetical protein	1858454	1859005	0.0297707046994759	0.766724724546715	131.297402305181	124.978212520183	110.433729414832	118.707268455256	130.818933920149
BMF81_01584	hypothetical protein	1859376	1860218	0.0673710780224797	0.498127592588358	508.264000185699	479.930321158311	435.65491156258	519.457224975437	475.096009078961
BMF81_01585	Modification methylase HaeIII	1860508	1861806	0.189151265923725	0.146404602882123	13.8450065537556	15.3835888877867	14.3601700417315	18.2229466252253	14.9045197400744
BMF81_01586	Lipid-A-disaccharide synthase	1861882	1863051	0.0324625417564338	0.670081529162151	46.0674003233659	50.0235582714743	49.3970923346547	48.8870551107319	50.3460812150188
BMF81_01587	Acyl-[acyl-carrier-protein]--UDP-N-acetylglucosamine O-acyltransferase	1863419	1864240	-0.0965455819844968	0.56971412299064	157.252363440483	214.240680209981	230.850970786188	184.216954765202	191.476863094871
BMF81_01588	3-hydroxyacyl-[acyl-carrier-protein] dehydratase FabZ	1864460	1864969	-0.105703725984813	0.262251999505258	110.264323295128	127.049080255078	127.609155197858	112.977106768571	113.170365003123
BMF81_01589	UDP-3-O-[3-hydroxymyristoyl] N-acetylglucosamine deacetylase	1865039	1865875	-0.084635663647473	0.410952620410236	46.7401755778962	46.5810768420395	48.4271302725279	40.4208702763496	48.7285364370262
BMF81_01590	Outer membrane protein assembly factor BamA	1866081	1868351	0.0428540280456444	0.639993395837505	498.101552919899	551.899698542432	561.915582917969	532.543675313949	574.517243469148
BMF81_01591	Phosphoribosylaminoimidazole-succinocarboxamide synthase	1868513	1869250	-0.0248217911027393	0.820802269761686	203.886311346611	240.032396544574	253.349359105277	223.605363476383	233.388603681785
BMF81_01592	Carotenoid cleavage oxygenase	1869455	1871704	0.0543130529459339	0.489793888390881	517.859899868737	486.573234541674	519.260909795659	516.153347966898	538.613526343348
BMF81_01593	hypothetical protein	1872227	1872490	-0.0598464419367696	0.552518492282018	96.9858643241347	95.5557540529829	81.3348675510263	90.2371407957331	84.8633313882532
BMF81_01594	GDP-mannose-dependent alpha-mannosyltransferase	1872558	1873694	-0.257142815503582	0.0129650048121264	165.077801927388	166.798983010583	176.769671419799	135.846130437055	147.918693001785
BMF81_01595	UDP-glucose 4-epimerase	1873935	1875089	-0.245494157579204	0.0127536009365545	825.636874204399	818.718903709796	814.531556073832	698.847421923477	683.903709080895
BMF81_01596	hypothetical protein	1875205	1875693	-0.326045128039662	0.201334384033972	2.19537188320422	1.93639580405707	1.77432084535398	1.85843081730343	1.24204331167287
BMF81_01597	hypothetical protein	1876054	1876398	-0.00337404464862087	0.970370810380761	2022.46864278992	2003.84692456506	2144.82269547516	2045.33217213807	2059.16338711272
BMF81_01598	ATP-dependent zinc metalloprotease FtsH 4	1876489	1878000	-0.050406892802359	0.614066275093568	1584.95227200168	1656.47903282615	1452.93219623219	1553.59654018741	1468.49958059183
BMF81_01599	hypothetical protein	1878142	1878492	0.118042718506401	0.533053144488828	10884.7600245983	7492.66840870949	8708.41402421986	9919.2454296614	9677.48155944778
BMF81_01600	hypothetical protein	1878606	1879049	-0.00177276838511802	0.988677218526678	56.3714844848567	48.1947400120871	42.9149068462949	48.422447406406	49.6817324669147
BMF81_01601	hypothetical protein	1879146	1879370	-0.0422188533924482	0.727743222734988	20.7498052186721	18.3688657523747	16.2764365547138	17.9648312339331	17.8218772860967
BMF81_01602	hypothetical protein	1879444	1880124	0.0390278743047393	0.630281660702401	26.1674164788374	24.1780531645459	23.8468721615574	25.4759891205345	25.3030218843124
BMF81_01603	hypothetical protein	1880108	1880557	0.0698797795775779	0.481233500141944	16.8901998111034	16.51315310682	15.18818643623	17.7841504600286	16.1754477799257
BMF81_01604	hypothetical protein	1880595	1881335	-0.203331823781739	0.231705452328927	9.56049045911514	8.36415409807984	7.8070117195575	6.53031939969121	8.34768644356881
BMF81_01605	hypothetical protein	1881384	1881989	-0.0198636521746762	0.851135591229957	18.7668886790038	16.3248924036478	16.5130126674277	17.7841504600286	16.0887935953904
BMF81_01606	NAD(P)H-quinone oxidoreductase chain 4 1	1882215	1883828	-0.123060556347931	0.415939067291279	37.0026389991678	45.2901463060015	50.2251087291532	37.7106586677821	43.5292853649073
BMF81_01607	hypothetical protein	1884081	1884593	-0.300658458346984	0.00489495720678967	51.3787839117632	51.1531224905076	52.2360056872211	43.4666318935969	40.2941958089221
BMF81_01608	Homoserine kinase	1884600	1885538	-0.453226206130785	0.000325048487168361	63.1346462540826	63.416962582869	63.7572623763862	45.5057434848048	47.1687611153906
BMF81_01609	hypothetical protein	1885685	1886017	0.0259434830666321	0.903564829764349	5.3113835883973	3.92658038044906	5.34662014733332	5.70435014755636	4.15940085769519
BMF81_01610	hypothetical protein	1885986	1886234	-0.00762157666532499	0.950789138193371	5.84252194723703	5.72850425366883	5.25198970224777	5.39461167800579	5.74806090750932
BMF81_01611	hypothetical protein	1886445	1887284	-0.00647503607182045	0.929310011650529	111.503646132421	106.716924312479	101.420179520433	104.485110395059	107.624497192863
BMF81_01612	Threonine--tRNA ligase	1887398	1889242	-0.00428884846369976	0.958831768791489	261.036798757766	259.019833178801	236.055645265893	242.163860110288	260.395824528626
BMF81_01613	hypothetical protein	1889771	1890088	-0.216280445222385	0.0563400769895456	371.265712828971	392.496671727901	337.807031344126	300.885111629251	331.250062750336
BMF81_01614	hypothetical protein	1890365	1890682	0.233929869241456	0.0948353923836107	238.976852253956	240.462706723254	274.097084190282	328.968066201836	261.840060937548
BMF81_01615	hypothetical protein	1890752	1891060	0.190638832382204	0.216692685930368	116.000617570597	86.3040852113769	89.212852104398	116.30679531624	105.342603666766
BMF81_01616	hypothetical protein	1891372	1891533	0.249654503078932	0.0850926808798861	22.3078110712687	25.6572444037562	26.8987040155663	32.7032200767145	26.6894888368774
BMF81_01617	hypothetical protein	1891646	1893871	-0.10387088425708	0.205575256818042	402.00091919383	416.970563140289	439.392814143459	388.721779285967	391.936876653236
BMF81_01618	Sensor histidine kinase YycG	1894892	1896904	-0.159642263342233	0.109394375095791	313.477859387209	329.940329502391	312.1148655034	265.058695317901	305.253807389741
BMF81_01619	Photosystem I reaction center subunit II	1897078	1897497	-0.169774547747702	0.276402569925205	2362.0076909842	2082.48610971871	1879.85744923563	2073.82811133672	1674.24549940685
BMF81_01620	Anthranilate synthase component 1	1897634	1899148	-0.128202817758701	0.11005801350577	372.85912790549	361.460550090653	357.963316147347	341.125301131696	325.126500376507
BMF81_01621	hypothetical protein	1899293	1902898	-0.0177444119855547	0.861621206722841	17.9878857527055	16.862780126997	15.2828168813156	16.7000658166016	16.262101964461
BMF81_01622	hypothetical protein	1903123	1906137	0.0951176442607091	0.419540763241037	34.771857892041	30.4982339138989	34.6820581238524	38.8721779285967	32.2642413753161
BMF81_01623	Phosphoribosylformylglycinamidine synthase subunit PurQ	1906320	1906994	0.129138100926418	0.166778887578533	233.984151680862	241.726742873124	235.937357209536	277.861218725992	240.985287192715
BMF81_01624	Phosphoribosylformylglycinamidine synthase subunit PurS	1907099	1907377	-0.316946001434249	0.0387955047989522	229.982909377603	218.086577431927	181.193644727548	157.295519453432	179.431931444462
BMF81_01625	Zinc uptake regulation protein	1907524	1907931	-0.108001846389643	0.236062028455434	182.286684753795	169.246372151821	159.523272802958	162.586884974921	153.493445540224
BMF81_01626	Modulator of FtsH protease HflK	1908131	1909126	0.0863693939666439	0.298020501633861	415.775107299741	382.465065687439	379.751976128294	423.722226345182	410.018716492939
BMF81_01627	hypothetical protein	1909287	1909724	0.0660945436488348	0.529566019801194	277.325041762184	245.465062550401	226.78186164751	255.198687370542	267.876969126841
BMF81_01628	Serine/threonine phosphatase stp	1909958	1911949	-0.178354481107613	0.0885571891738791	37.6754142536982	42.8427571647627	39.6738141021149	33.7873047201415	37.059106252937
BMF81_01629	Ferredoxin-thioredoxin reductase%2C variable chain	1912416	1912676	-0.0312383645111161	0.87630567287197	283.875748187874	211.416769662398	183.559405854687	243.970667849333	198.726929867659
BMF81_01630	hypothetical protein	1912682	1912903	0.0333821456688957	0.685142423175484	18.0941134244735	17.212407147174	17.5539475633687	18.4552504773882	17.5907994606692
BMF81_01631	hypothetical protein	1912959	1913750	0.262702447289417	0.0951916664737912	147.514826861754	183.581079979077	201.042380584241	221.050021102591	204.677183872417
BMF81_01632	hypothetical protein	1913801	1914310	0.0186757415652633	0.815086326334726	72.5889090414298	75.5194363582257	81.1456066608552	74.9825211703675	79.8951581415617
BMF81_01633	hypothetical protein	1914464	1915993	-0.0583041102735544	0.520760547825916	394.635800617919	404.491567958588	443.438265670866	381.055752164591	414.553618816954
BMF81_01634	50S ribosomal protein L25	1916387	1916686	0.215153118351462	0.344887952285282	114.017701030929	152.787007817336	186.232715928353	197.43246279936	153.320137171153
BMF81_01635	Adenylosuccinate synthetase	1916732	1918075	-0.0500093767269462	0.567188033790908	728.119871521424	735.695933610849	776.821323707242	756.252284946849	686.618873529669
BMF81_01636	Phytochrome-like protein cph2	1918234	1918455	0.278618395064369	0.43571759177694	1.98291653966833	2.3129172104015	1.89260890171091	3.4329347041855	1.53089059345726
BMF81_01637	Aminodeoxyfutalosine deaminase	1918589	1919632	0.0799425931134121	0.280915197614826	78.0773387494403	80.3066370960335	83.582340621808	87.7076099610701	82.812515687584
BMF81_01638	hypothetical protein	1919742	1920077	0.156422259534623	0.618502885286306	244.890192649038	257.64821948426	156.708017061663	174.047208348292	315.738963718515
BMF81_01639	DNA mismatch repair protein MutL	1920227	1921885	-0.204086905053457	0.0517502289490062	161.926380998272	169.945626192175	183.512090632144	142.2473921411	156.064186348105
BMF81_01640	2-succinyl-6-hydroxy-2%2C4-cyclohexadiene-1-carboxylate synthase	1922065	1922910	0.139580122450446	0.229402668633349	6.79857099314854	6.53533583869261	6.60047354471679	7.09817326053393	7.53891405457253
BMF81_01641	hypothetical protein	1922941	1923489	-0.0710667450890467	0.355802174864355	136.821241237114	137.537890860387	128.389856369814	131.767907254639	123.799944972789
BMF81_01642	putative sugar epimerase YhfK	1923807	1924466	0.235452158330097	0.0252287187133287	66.0736118396624	65.2726752284237	69.8372684731325	84.0423714047217	73.858249952268
BMF81_01643	hypothetical protein	1924463	1925200	0.146635436556543	0.217169434003437	20.9976697861307	23.9897924613737	26.2599485112389	26.8698122335121	25.7940622633458
BMF81_01644	hypothetical protein	1925302	1925715	0.370590308948803	0.055451391014833	7.29430012806562	6.26639197701802	7.09728338141591	10.1955579560396	7.56779878275097
BMF81_01645	hypothetical protein	1925916	1926143	0.169119853495218	0.304251639892375	85.5840942210418	72.8568921276473	73.6461438878257	101.284479543037	72.5584371842383
BMF81_01646	hypothetical protein	1926303	1926788	0.236334467381084	0.0353934771822734	98.2960056092727	98.5141365314034	98.2264019987961	126.218426341858	105.45814257948
BMF81_01647	Ribosomal RNA small subunit methyltransferase B	1926785	1928134	0.10186782809813	0.408679124579854	20.7852144425948	25.3614061559141	25.6685082294542	24.4177160162367	27.0649903031972
BMF81_01648	hypothetical protein	1928312	1928815	0.353274706916359	0.0332224644350938	15.0489201671257	14.1195527379161	15.9452299969144	21.7075044076692	16.6953728871376
BMF81_01649	hypothetical protein	1928884	1930299	0.360224275752799	0.305878957674692	45.0405328296091	47.5492747440681	37.0241616397197	33.5550008679786	77.411071518216
BMF81_01650	hypothetical protein	1930768	1932234	0.656088947989425	0.0090770764370632	72.2348168022033	76.1380072400773	63.6626319313007	88.2496522827836	134.516179126989
BMF81_01651	Chaperone protein DnaJ	1933227	1934990	0.0929539179819724	0.364999146895394	16.7131536914902	16.7820969684946	19.044377073466	19.3070312686523	18.0818398397027
BMF81_01652	hypothetical protein	1935324	1936517	-0.269692636383137	0.00748320855114622	145.779774889545	155.530235206417	156.069261557336	123.869576281099	129.085850229443
BMF81_01653	hypothetical protein	1936561	1936938	0.2029438233819	0.244764512869719	69.6853526797726	67.9890082313371	80.5778239903419	98.4452102388233	69.0345003464687
BMF81_01654	Methionine gamma-lyase	1936976	1938205	0.241337126247281	0.0273862451682367	12.8535482839215	13.6354537869019	13.0116861992625	15.2288080862364	15.9154852263198
BMF81_01655	hypothetical protein	1938290	1939108	-0.102062046402257	0.249280661490788	346.337619187427	359.873781306773	384.270579881129	326.077173819364	351.296064106173
BMF81_01656	Delta(12)-fatty-acid desaturase	1939276	1940400	-0.102002243964228	0.382632085506581	181.153589588271	194.392623218396	206.933125790816	162.94824652273	198.929122964908
BMF81_01657	Delta(12)-fatty-acid desaturase	1940591	1941661	-0.141953527212999	0.141631967308651	336.281399593394	321.118970839464	315.214012579952	274.273414787031	313.370416007883
BMF81_01658	Stearoyl-CoA 9-desaturase	1942060	1943151	-0.140701705344348	0.251747950014369	16.0049692130372	14.7650180059352	16.5839855012418	13.0606387993824	15.597753216357
BMF81_01659	Gamma-glutamyl phosphate reductase	1943276	1944541	-0.159216687369049	0.0559576966565254	177.40021185247	187.642132290364	180.625862057035	159.463688740286	166.318264851451
BMF81_01660	hypothetical protein	1944546	1945043	0.0112232020280852	0.880991164366996	171.911782144459	186.620145616	182.045318733318	177.557577669865	185.671032731005
BMF81_01661	tRNA-Gly(gcc)	1945316	1945387	0.240330617601987	0.2291997768398	6.16120496254087	7.0732235620418	8.23284872244245	9.73095025171379	7.2211820446097
BMF81_01662	6%2C7-dimethyl-8-ribityllumazine synthase	1945562	1946140	0.00729739873990625	0.926768150484606	102.863795495294	98.5141365314034	91.6495860653507	95.2703909259299	101.038779168179
BMF81_01663	Photosystem II reaction center protein Z	1946312	1946500	0.0618463267713247	0.519813073169555	234.161197800476	231.990975080504	253.91714177579	268.930426187284	232.146560370113
BMF81_01664	Multifunctional CCA protein	1946762	1949461	-0.14011677541217	0.0980242906766773	155.021582333356	167.067926872257	168.536822697356	145.602892227898	151.240436742306
BMF81_01665	hypothetical protein	1949487	1950062	0.162436859417923	0.374340382941677	31.0892986040855	25.6034556314213	26.8987040155663	36.8846894156472	25.3607913406693
BMF81_01666	hypothetical protein	1950186	1950887	0.145574466274108	0.174527452004235	114.548839389768	120.67511073339	126.733823580817	144.931792210538	122.009091825725
BMF81_01667	hypothetical protein	1951147	1951473	0.087606377699801	0.308519447627107	216.810678078378	208.189443322302	230.235872893132	241.647629327704	222.527945886692
BMF81_01668	putative protein kinase UbiB	1951603	1953291	0.0138238507567444	0.856240188493921	201.761757911252	209.964472809355	219.022165150495	205.924459172872	218.657392310782
BMF81_01669	Serine/threonine phosphatase stp	1953307	1954047	0.0209162187607628	0.803957416502223	89.1604258372293	78.9619177876605	77.9991443617608	83.3454598482329	83.07247824119
BMF81_01670	hypothetical protein	1954729	1954926	0.36448136439457	0.033427014014093	73.3325027438054	77.0255219836034	74.213926558339	80.7643059353115	112.043860604164
BMF81_01671	Serine/threonine-protein kinase A	1955376	1956935	-0.0341791826574643	0.635181660085255	137.600244163413	139.635652981449	148.333222671592	139.743672845566	137.346882488476
BMF81_01672	hypothetical protein	1957107	1957601	0.171742363574234	0.236956009655817	31.2309354997761	33.5910883231567	40.2415967726282	42.7180972588496	36.2503338639407
BMF81_01673	Anhydro-N-acetylmuramic acid kinase	1957704	1958906	-0.0853356710545863	0.541276953143363	46.5277202343603	55.0259140986217	62.6453546466311	54.3332898669961	48.9307295342753
BMF81_01674	hypothetical protein	1959147	1960604	-0.0445546697503137	0.637888392733352	110.335141742973	109.675306790899	123.20883950138	117.855487663992	104.013906170558
BMF81_01675	hypothetical protein	1960752	1961288	0.0471306729254408	0.572701272446379	21.1038974578986	19.4446411990731	20.1562848032212	21.4493890163771	20.3348486376209
BMF81_01676	Phytochrome-like protein cph2	1961295	1962239	0.0500783619410872	0.533957469268765	29.1772005122625	29.8258742597124	29.5246988666902	31.9804969810965	29.1158060038663
BMF81_01677	Pantothenate kinase	1962232	1963152	-0.0621746834088604	0.613596319851236	35.2321778030354	41.5249322425572	45.6355321425043	38.3559471460124	39.889809614424
BMF81_01678	hypothetical protein	1963155	1963487	0.0739052869078042	0.398632953111499	27.4775577639754	27.2440131876363	25.289986449112	26.8698122335121	29.2602296447585
BMF81_01679	hypothetical protein	1963809	1964402	0.018201388251822	0.86802760079009	9.3126258916566	10.4888106053091	10.4803217932242	9.91163102561829	10.5718105133086
BMF81_01680	Undecaprenyl phosphate-alpha-4-amino-4-deoxy-L-arabinose arabinosyl transferase	1964479	1966308	-0.181560243221163	0.347960210540241	66.109021063585	92.8394210500695	99.6695162863507	70.1557633532044	82.0326280267662
BMF81_01681	hypothetical protein	1966348	1966476	-0.128845165856276	0.589112580729045	3.15142092911573	5.13682775798473	5.08638642334807	4.12984626067429	4.10163140133831
BMF81_01682	Signal transduction histidine-protein kinase BarA	1966605	1970216	-0.0990176998677114	0.463839379194417	338.937091387593	376.117990551918	344.478477722657	284.856145830009	374.692693930708
BMF81_01683	Circadian clock protein KaiA	1971184	1971489	0.39269757495485	0.0289000989648036	11.3309516552476	9.1171969107687	10.1964304579675	14.7900119210398	11.9582774658737
BMF81_01684	hypothetical protein	1971530	1971688	0.00818984832152319	0.960926552206545	2.12455343535892	1.85571264555469	2.081869791882	2.09073466946636	1.96416151613384
BMF81_01685	hypothetical protein	1971641	1972669	0.231988432945218	0.421768744554795	3.32846704872897	2.07086773489437	1.93992412425368	3.14900777376414	2.48408662334574
BMF81_01686	Circadian clock protein KaiB	1972937	1973251	0.0109639860736868	0.944556274257105	4.14287919894989	4.16862985595619	3.97447869359291	4.62026550412936	3.61059102230485
BMF81_01687	Circadian clock protein kinase KaiC	1973343	1974908	0.261467933445436	0.151988078020557	59.2396316225912	64.8692594359118	53.6554623635043	58.4373245885411	83.6501728047588
BMF81_01688	Outer membrane protein OprM	1975008	1977269	0.149309885180068	0.0908708613307199	512.052787145422	519.787801458486	504.356614694686	543.874940991674	591.934734560746
BMF81_01689	hypothetical protein	1977463	1978143	-0.152001845739288	0.280360920233679	1084.61993797465	957.413253175384	813.088441786278	855.007233655223	857.991965812346
BMF81_01690	Phycocyanobilin lyase CpcS 1	1978214	1978780	0.100240182981708	0.48199099018867	268.791418796826	228.414021720232	223.398823235701	289.476411334138	225.387533976358
BMF81_01691	hypothetical protein	1978890	1980473	-0.305080611186063	0.00604634857549522	44.5093944707694	41.4980378563897	43.4826895168081	36.0845317026416	33.766247240595
BMF81_01692	Serine/threonine-protein kinase F	1980565	1983024	-0.211582726782279	0.0523005338620674	211.782568281362	185.383003852297	194.110700481725	178.641662313292	161.725593071079
BMF81_01693	hypothetical protein	1983656	1984264	-0.724871558391556	0.00269581336751209	36.4360914164055	30.4444451415639	25.5029049505545	18.8940466425849	18.2840329369518
BMF81_01694	hypothetical protein	1984475	1985740	0.0319448749660206	0.722633290486903	618.1742312416	665.017486762766	695.699374657659	650.295916821425	698.548266267364
BMF81_01695	hypothetical protein	1985962	1986615	-0.168292231632484	0.0674148807181857	42.9867978420955	44.8598361273221	47.3152225427727	39.2335394764057	40.9874292852047
BMF81_01696	Carboxy-terminal processing protease CtpA	1986830	1988074	0.00124128647923951	0.990614184599838	31.4079816193894	35.3930121963764	37.6392595327757	33.1678277810404	36.596950602082
BMF81_01697	Cytochrome b6	1988571	1989218	-0.193018767227488	0.29676162702597	899.960835218038	958.30076791891	966.36610521359	657.574770855863	989.764095762384
BMF81_01698	Cytochrome b6-f complex subunit 4	1989523	1990005	-0.0598438923271216	0.579363453925685	1429.54118820517	1369.38146048853	1198.82579356623	1296.87497200824	1259.9518431435
BMF81_01699	hypothetical protein	1990088	1990270	-0.0377629045129335	0.74723664208561	10.4457210571814	12.6672558848733	11.5212566891652	11.4603233733711	11.0628508923421
BMF81_01700	Serine-protein kinase RsbW	1990303	1990746	-0.0801463063396164	0.276306897993765	139.122840792087	138.855715782592	137.379748652941	126.218426341858	135.729337710484
BMF81_01701	GDP-mannose-dependent alpha-(1-6)-phosphatidylinositol monomannoside mannosyltransferase	1991182	1992345	-0.113696559018087	0.19896652154162	349.347403220852	376.091096165751	353.089848225441	316.604338958942	347.945435637474
BMF81_01702	hypothetical protein	1992468	1992845	-0.0296326022286468	0.717509117009846	100.562195940322	100.477426721628	95.5294343138581	90.7791831174466	102.916286499777
BMF81_01703	Thiosulfate sulfurtransferase	1992908	1993768	0.0668876613740356	0.703028299817058	6.58611564961265	5.62092670899899	4.8498103106342	5.420423217135	6.44129438379185
BMF81_01704	hypothetical protein	1994118	1994519	0.0166113033341402	0.922224353081874	8.74607830889422	7.82626637473066	6.43487026581709	8.38875021699464	7.04787367553907
BMF81_01705	mRNA interferase HigB	1994503	1994802	0.136761181996364	0.562799616989379	1.62882430044184	1.15645860520075	1.30116861992625	1.6261269651405	1.32869749620818
BMF81_01706	DNA polymerase III subunit alpha	1995026	1997656	-0.0955243759620886	0.177914682325377	56.336075260934	56.8816267441764	57.0385007753125	53.1459590670522	53.0901303919705
BMF81_01707	hypothetical protein	1997765	1998022	0.291361678386365	0.144987389439273	5.77170349939173	6.58912461102753	7.23922904904423	9.29215408651714	6.73014166557624
BMF81_01708	Sensor histidine kinase TodS	1997944	2001810	-0.214503379858035	0.0203578020100903	294.994244499586	299.25383488532	282.046041577468	245.829098666637	257.651775351674
BMF81_01711	Gamma-glutamylputrescine oxidoreductase	2002925	2004460	-0.285113897831677	0.023237284080738	12.2161822533138	12.236945706194	13.2009470894336	9.96325410387671	10.6584646978439
BMF81_01712	hypothetical protein	2004668	2005858	0.0431018839867496	0.762025083276438	243.119731452906	220.560860959334	195.790390881993	254.295283501019	198.582506226767
BMF81_01713	Peptide methionine sulfoxide reductase MsrA	2005898	2006263	-0.126528210163628	0.188373096953611	35.0551316834222	31.4126430435925	31.2990197120441	28.90892382472	30.7622355100373
BMF81_01714	hypothetical protein	2006409	2006684	0.258763048716067	0.280501085844882	6.79857099314854	7.34216742371639	9.62864778745425	11.3570772168543	7.65445296728628
BMF81_01715	Phenoxybenzoate dioxygenase subunit alpha	2006947	2008344	-0.0627564475120974	0.457245762015495	60.5851821316519	65.9181404964427	63.6389743200293	57.4822976407602	63.9219034588851
BMF81_01716	hypothetical protein	2008383	2008748	-0.23103309975646	0.0422883404777678	20.7852144425948	20.1170008532596	22.8295948768878	18.7649889469388	17.446375819777
BMF81_01717	Response regulator MprA	2008788	2009498	-0.142715076049133	0.106659823325523	58.95635783121	62.7177085425151	66.3832572275101	56.5272706929793	57.0762228805951
BMF81_01718	NAD kinase	2009856	2010773	-0.150748623253376	0.0862907920525898	121.347410382917	131.056343794029	127.869388921843	109.38930282961	119.005080095168
BMF81_01719	NAD(P)H azoreductase	2011018	2012022	0.0529392059526693	0.517687250867856	123.011643907281	129.308208693144	133.570873238247	126.915337898347	140.004277480893
BMF81_01720	Cytochrome b6-f complex subunit 7	2012281	2012385	0.664988922595655	0.0118520828339618	195.883826740092	175.593447287342	200.592885970085	372.925117338888	231.713289447436
BMF81_01721	4-hydroxythreonine-4-phosphate dehydrogenase	2012648	2013757	-0.222793390165312	0.0479138061326027	42.7035240507143	49.3511986172878	48.7819944415987	39.0012356242428	41.5073543924166
BMF81_01722	Thiosulfate sulfurtransferase GlpE	2013951	2014406	-0.123247494095049	0.220753705958972	43.1638439617087	41.3097771532175	38.3963030934601	39.8272048763776	35.3260225622306
BMF81_01723	Ribonuclease D	2014454	2015083	-0.0332518808187935	0.721726174491654	24.9280936415447	22.3223405189912	21.4574534231474	22.404415964158	22.2990101537548
BMF81_01724	hypothetical protein	2015171	2015719	-0.146043429037789	0.301253460220047	16.5715167957996	16.3786811759827	13.6031264810472	12.8283349472195	15.1933670218588
BMF81_01726	Modification methylase PvuII	2016219	2017124	0.0185549978658702	0.888235090782564	8.42739529359038	7.34216742371639	7.12094099268729	7.25304249530921	8.17437807449818
BMF81_01727	hypothetical protein	2017178	2017390	-0.0546144006451172	0.642153064773765	304.625553406546	278.518263150209	241.11837407797	275.925353291301	253.087988299481
BMF81_01728	hypothetical protein	2017651	2018613	0.189692279273527	0.204760346632815	10.2686749375681	10.246761129802	12.8460829203628	13.370377268933	12.044931650409
BMF81_01729	NH(3)-dependent NAD(+) synthetase	2018694	2019521	-0.148171789462942	0.150684980185121	109.874821831979	117.28641807629	110.859566417716	93.1022216390759	110.281892185279
BMF81_01730	hypothetical protein	2019610	2019726	-0.251030688273874	0.292080598826899	1.66423352436449	2.04397334872691	1.41945667628318	1.39382311297757	1.47312113710038
BMF81_01731	hypothetical protein	2019677	2020153	-0.215207128135784	0.126758561855669	15.6154677498881	15.518060818624	19.1863227410943	13.9898542080341	14.9622891964313
BMF81_01732	High-affinity branched-chain amino acid transport system permease protein LivH	2020344	2021210	-0.089061653434563	0.318847553183815	30.6997971409364	28.6156268821767	28.8149705285486	26.2245237552817	29.0002670911526
BMF81_01733	Photosystem I 4.8 kDa protein	2021232	2021555	-0.20467950218373	0.140252648772808	368.078882675933	331.688464603276	287.913129172772	304.266423255178	267.010427281488
BMF81_01734	Lipoyl synthase 2	2021572	2022492	-0.100874085860099	0.234960026749989	126.835840090928	114.139774894697	116.348132232678	107.659929707953	114.441293042975
BMF81_01735	Transcriptional regulatory protein SrrA	2022751	2023353	0.124555964819283	0.363737311960351	214.332032403792	176.050651852189	168.040012860657	218.159128720119	187.577424790782
BMF81_01736	NADH-quinone oxidoreductase subunit N	2023698	2025260	-0.0773100750126869	0.500903423444601	1038.2692638599	1198.9786297315	1171.09907315617	997.35787195284	1156.37120789562
BMF81_01738	DNA topoisomerase 1	2026323	2028995	-0.0810099021709226	0.337723453239504	809.100766632522	829.745602038454	829.222932673363	745.566307747355	809.985547579781
BMF81_01739	hypothetical protein	2029539	2029676	-0.0579669368358047	0.474452492928957	304.625553406546	314.234007980595	338.942596685152	303.776004011723	309.644286072864
BMF81_01740	3-dehydroquinate dehydratase	2029722	2030147	-0.0561116491760803	0.526968780720099	194.609094678877	182.263255056872	202.059657868911	195.574031982057	175.648032053086
BMF81_01741	hypothetical protein	2030171	2031127	0.0126795296921001	0.908908038853019	58.7793117115968	67.8814306866673	74.3795298372387	66.6453940316313	68.658998880149
BMF81_01742	Ribonuclease Y	2031552	2034152	-0.112434767252572	0.313532344540822	100.385149820709	113.951514191525	122.167904605439	98.2129063866604	109.386465611748
BMF81_01743	hypothetical protein	2034152	2034289	0.0567298158199022	0.73499120309362	2.44323645066276	2.42049475507134	2.72062529620943	2.86508084334279	2.39743243881042
BMF81_01744	hypothetical protein	2034438	2035688	0.0795049042635906	0.365588876045955	145.602728769931	148.376328485873	149.587076068976	167.310396635567	145.145759096655
BMF81_01745	Demethylmenaquinone methyltransferase	2035746	2036435	-0.0573005946148171	0.503313857779568	55.2029800954093	56.4513165654971	62.3614633113744	54.4623475626421	57.0762228805951
BMF81_01746	hypothetical protein	2036849	2037937	-0.0270098234971141	0.810095524607725	157.641864903632	174.598354999146	192.336379636371	182.823131652225	160.454665031228
BMF81_01747	hypothetical protein	2038051	2039742	-0.0295774851332457	0.859785243818215	6.05497729077292	6.40086390785531	7.07362577014452	5.47204629539343	7.33672095732345
BMF81_01748	ATP-dependent DNA helicase PcrA	2039911	2042346	0.181043236338579	0.205433828957439	45.3592158449129	49.7008256374648	60.2322782969497	61.43146312753	56.0363726661713
BMF81_01749	50S ribosomal protein L35	2042482	2042679	0.0121936113816723	0.93143338010401	239.720445956331	190.546725996449	211.049550152038	240.589356223406	190.494782336804
BMF81_01750	50S ribosomal protein L20	2042699	2043055	-0.142485507628349	0.280922277977343	581.13618301851	494.614656005744	456.781158427928	489.128666498611	436.390473319853
BMF81_01751	ABC transporter glutamine-binding protein GlnH	2043164	2043874	-0.153291992060376	0.0491260179247666	122.657551668055	118.415982295323	117.247121460991	107.995479716633	106.786840075688
BMF81_01752	Photosystem I assembly protein Ycf3	2043981	2044508	-0.111319444877267	0.137403898383625	235.258883742078	226.31625959917	229.123965163377	215.861901737619	210.396360051748
BMF81_01753	Urease accessory protein UreE	2044651	2045094	0.0616728710849163	0.496181882135416	31.7266646346932	32.1925802424488	35.5100745183509	35.9038509287371	33.3040915897399
BMF81_01754	Urease accessory protein UreF	2045072	2045761	-0.273295685036647	0.00777892055930161	37.9586880450794	36.657048346247	38.3016726483745	30.4318046333436	31.859855180818
BMF81_01755	Urease accessory protein UreG	2045772	2046365	-0.0171501384309374	0.840489104130199	34.1344918614333	33.8869265709987	32.0797208839999	34.7165201287932	31.1955064327139
BMF81_01756	GTP pyrophosphokinase YjbM	2046523	2047551	-0.0449003271661666	0.709494549216441	10.8352225203305	11.5107972796726	10.0071695677964	11.1763964429498	9.70526866795544
BMF81_01757	23S ribosomal RNA	2047948	2050773	0.259581990296423	0.325522127151433	11774.9833232376	9456.25443718186	7212.09376891595	13181.4884255854	9518.61555446637
BMF81_01758	tRNA-Ala(tgc)	2051092	2051166	-0.630220939205374	0.00284371719932549	15.5800585259654	18.2881825938723	15.0935559911445	11.5377579907588	9.5319602988848
BMF81_01759	tRNA-Ile(gat)	2051248	2051323	0.059174274863139	0.869435907272072	5.66547582762379	4.41067933146333	3.40669602307964	6.24639246926986	2.9751270023792
BMF81_01760	16S ribosomal RNA	2051446	2052932	-0.0352759009885549	0.904192943801192	2002.35620360186	1142.55420755217	1070.10473063862	1506.8518428244	1235.05320745369
BMF81_01761	Glycine--tRNA ligase alpha subunit	2053251	2054129	0.176919127513936	0.146826666176576	63.8782399564582	56.8816267441764	64.0884689341856	76.5312135181204	62.7376296035691
BMF81_01762	hypothetical protein	2054442	2056799	0.0330834429045903	0.656136898021089	45.7841265319847	46.0969778910252	48.8529672754128	47.2093050673329	48.8151906215616
BMF81_01763	hypothetical protein	2056904	2058232	-0.139266537171598	0.0649171230602912	97.0212735480573	100.6656874248	97.4457008268404	87.7592330393286	90.9002395775469
BMF81_01764	tRNA-Gly(tcc)	2058404	2058474	0.0186551838296863	0.94196998624491	3.47010394441957	4.78720073780776	6.05634848547491	5.47204629539343	4.27493977040894
BMF81_01765	hypothetical protein	2058579	2059133	0.0379739707810536	0.583790308137853	77.4753819427553	81.6782507905739	76.1301930713213	81.2289136396374	79.8085039570264
BMF81_01766	hypothetical protein	2059339	2059533	0.492259184179281	0.0976317923559415	4.85106367740287	4.38378494529587	4.61323419792034	8.38875021699464	4.53490232401489
BMF81_01767	Ribonuclease VapC11	2059530	2059931	0.475844907660998	0.0108096921124899	27.3359208682848	25.0924622942395	26.1653180661533	41.8921280067148	30.9066591509295
BMF81_01768	NAD(P)H-quinone oxidoreductase subunit J	2060128	2060655	0.0301492278282732	0.774152722278333	2093.74741054622	1974.42446609786	1795.56538027568	2027.18666013023	1964.4792481438
BMF81_01769	NAD(P)H-quinone oxidoreductase subunit K 1	2060648	2061388	-0.0356366239478335	0.702535175692154	1104.41369414741	1232.11251348981	1239.58785778683	1154.03391446717	1171.91119165562
BMF81_01770	NAD(P)H-quinone oxidoreductase subunit 3	2061379	2061600	-0.189060359461623	0.112214262088203	528.305620925918	537.672568259846	481.976514431954	413.371799154367	491.849151422456
BMF81_01771	High molecular weight rubredoxin	2061935	2062282	-0.099602274949245	0.224298935783025	96.6317720849082	88.2135866292665	87.6514497604865	86.8300176306768	82.6680920466918
BMF81_01772	Ycf48-like protein	2062374	2063393	-0.266702326729941	0.0250824587697066	383.446485858362	394.917166482972	396.832771466235	298.200711559813	353.058032525057
BMF81_01773	Cytochrome b559 subunit alpha	2063512	2063760	0.633330704659072	0.217883123609739	1374.47984500545	546.144299902596	1395.60980412162	2330.96266414195	1098.16848061606
BMF81_01774	Cytochrome b559 subunit beta	2063770	2063907	-0.17509115307678	0.424702739416503	1299.73097330474	1409.10446885786	895.842766013587	1174.60571115315	953.773724452049
BMF81_01775	hypothetical protein	2064446	2064883	0.275398785585699	0.114862720306859	11.8266807901647	11.241853417998	15.4720777714867	15.4094888601409	15.7710615854276
BMF81_01777	hypothetical protein	2065244	2065435	0.322442425580799	0.0683967750684724	18.8731163507717	16.6207306514899	18.003442177525	25.8631622074727	18.6595344032715
BMF81_01778	hypothetical protein	2065602	2066678	0.209541529035048	0.108083342907349	191.917993660756	167.767180912611	151.763576305943	206.182574564164	187.98181098528
BMF81_01779	hypothetical protein	2066718	2069231	0.0983093442306864	0.317845550787423	317.620738586158	321.979591196823	316.20763225335	311.571088828746	370.59106252937
BMF81_01780	hypothetical protein	2069617	2070450	0.241309483795753	0.0158672327397062	57.1150781872323	59.6517485194247	62.9765612044305	73.0208441965472	68.658998880149
BMF81_01781	hypothetical protein	2070784	2071029	0.36973279203239	0.0475488580684843	5.06351902093876	4.89477828247759	5.44125059241886	7.51115788660136	5.74806090750932
BMF81_01782	hypothetical protein	2071032	2071859	0.0911939764107297	0.233422454442142	232.001235141194	220.695332890171	238.350433559218	246.887371770935	243.873760010559
BMF81_01783	RNA polymerase sigma factor SigF	2072010	2072786	0.0842561325078158	0.625750037752896	5.77170349939173	4.38378494529587	4.3293428626637	5.03325013019679	5.14148161576211
BMF81_01785	Photosystem II manganese-stabilizing polypeptide	2073475	2074311	-0.112291361507603	0.305497895098731	1447.59989240572	1378.68691810247	1247.04000533732	1198.81693485636	1313.35970554543
BMF81_01786	hypothetical protein	2074764	2075129	-0.307533573022359	0.108657446841444	58.4252194723703	46.9575982483839	40.5728033304276	35.9038509287371	42.6338587913757
BMF81_01787	Cell division protein FtsQ	2075899	2076720	-0.0225291856929144	0.742926866211222	133.634411084076	137.161369454042	140.644499008392	132.516441889386	137.549075585726
BMF81_01788	Cell division protein FtsZ	2077113	2078396	-0.068608891358017	0.457603891096254	312.309354997761	308.828236360935	297.991271574383	270.091945448098	314.208073125057
BMF81_01789	Glutathione synthetase	2078809	2079795	-0.0061181044669155	0.925248001094208	88.3106044630858	90.9568140183474	87.9353410957431	86.7783945524184	90.6113922957625
BMF81_01790	putative glutaredoxin	2079881	2080147	0.287248196585903	0.291547541914119	65.5424734808227	47.7375354472403	57.0385007753125	88.8433176827556	49.5373088260225
BMF81_01791	GTPase HflX	2080281	2081846	-0.339448949235999	0.0039408078262742	232.567782723956	241.404010239115	228.556182492864	175.544277617786	194.625298466321
BMF81_01792	hypothetical protein	2082211	2082468	0.0176163979206475	0.86748196596843	8.0733030543639	7.74558321622828	7.75969649701473	8.15644636483171	7.7411071518216
BMF81_01793	TPR repeat-containing protein YrrB	2082503	2083804	-0.00398610544169521	0.962860040337037	39.3396477780627	37.5176687036057	37.8994932567609	40.472493354608	35.7881782130857
BMF81_01794	hypothetical protein	2083861	2085192	0.104145170599182	0.247537039072502	80.9454858871748	80.3873202545359	87.012694256159	94.5734793694411	83.3902102511528
BMF81_01795	FO synthase	2085315	2086304	-0.210089364095984	0.242653767086407	7.32970935198827	8.74067550442427	10.40934895941	7.89833097353957	7.42337514185877
BMF81_01796	Photosystem II protein D1 2	2086501	2087643	0.310473823719589	0.0140796727311963	219.324732976886	237.047119679986	247.718847622687	270.737233926329	311.435139219927
BMF81_01797	Putative multidrug export ATP-binding/permease protein	2087935	2089659	-0.131267781419578	0.458502267186136	60.372726788116	79.983904462024	86.3739387518316	62.2832439187941	75.8801809247587
BMF81_01798	Glucokinase	2089762	2090724	0.125465473649851	0.460632479070444	3.61174084011016	2.79701616141577	3.43035363435102	3.63942701721921	3.49505210959109
BMF81_01799	Acyl carrier protein	2090786	2091454	-0.0326521428904064	0.790857871385572	33.7095811743615	31.4933262020948	35.6520201859792	36.6523855634843	29.0580365475094
BMF81_01800	hypothetical protein	2091519	2091989	0.0263077984299641	0.735642212625143	43.6595730966258	41.1484108362127	42.2051785081533	44.7572088500576	41.4495849360597
BMF81_01801	Phosphoribulokinase	2092121	2093059	-0.264632192238519	0.00554956477182995	297.083388711022	294.493528533679	295.317961500716	248.900671823013	243.267180718812
BMF81_01802	hypothetical protein	2093531	2095126	-0.124638562158858	0.111427209488797	53.6449742428127	54.7838646231146	56.8492398851414	51.0810359367151	49.9994644768776
BMF81_01803	hypothetical protein	2095461	2095670	-0.0105245999911878	0.939834209994758	24.1490907152464	19.848056991585	20.3455456933923	23.6175583032311	18.8617275005205
BMF81_01804	Toluene-4-sulfonate monooxygenase system iron-sulfur subunit TsaM1	2096125	2097189	0.0773423915603357	0.691158200027697	4.17828842287254	5.24440530265456	3.6432721357935	4.31052703457879	4.88151906215616
BMF81_01805	Toluene-4-sulfonate monooxygenase system iron-sulfur subunit TsaM1	2097299	2098324	-0.146376754451954	0.361914858083153	7.47134624767887	8.33725971191238	8.11456066608552	6.22058093014064	8.23214753085506
BMF81_01806	Oxygen-dependent coproporphyrinogen-III oxidase	2098520	2099524	-0.304020631644142	0.0770698240265358	4.56778988602168	4.11484108362127	4.21105480630677	3.17481931289336	3.78389939137548
BMF81_01807	hypothetical protein	2099574	2099813	0.111839790498454	0.65751719466739	3.00978403342514	3.57695336027209	4.96809836699113	4.72351166064621	3.66836047866173
BMF81_01808	hypothetical protein	2099981	2100619	0.0703800984463672	0.821760313680936	1.73505197220978	1.34471930837297	2.22381545951032	2.29722698250007	1.4153516807435
BMF81_01809	putative oxidoreductase ORF5 in fasciation locus	2100754	2102238	-0.0437589228208338	0.747082136820644	3.75337773580076	4.16862985595619	3.87984824850736	3.71686163460686	3.92832303226768
BMF81_01810	Multidrug resistance protein MdtN	2102250	2103461	-0.110731413139229	0.361631218824763	12.5348652686176	14.7381236197677	14.7860070446165	12.3637272428936	13.6624764284016
BMF81_01811	hypothetical protein	2103501	2104658	0.215900049803784	0.0816274355293962	16.9256090350261	15.6256383632939	16.6786159463274	20.7524774598883	17.3308369070633
BMF81_01812	Multidrug resistance protein MdtA	2104861	2106171	-0.136394171840804	0.0748073071652464	66.9942516616513	69.2799387673752	69.0565673011768	61.0959131188502	63.45974780803
BMF81_01813	hypothetical protein	2106421	2107359	-0.17698226911986	0.0365044148855224	125.596517253635	118.389087909156	120.630159872799	104.923906560256	110.07969908803
BMF81_01814	Murein DD-endopeptidase MepS/Murein LD-carboxypeptidase	2107366	2108070	0.0196753560476415	0.824664548196544	15.4738308541975	16.9972520578343	16.7495887801415	16.8549350513769	16.4354103335317
BMF81_01815	Undecaprenyl-phosphate 4-deoxy-4-formamido-L-arabinose transferase	2108085	2109098	0.133180912321011	0.429344812428371	110.15809562336	143.347078272558	155.406848441737	162.715942670567	136.36480173041
BMF81_01816	Tetracycline resistance protein%2C class B	2109143	2110378	0.200345647750136	0.175065938989987	46.2090372190565	52.524736185048	54.5071363692742	51.0552243975859	66.4348748104092
BMF81_01817	tRNA-Arg(acg)	2110435	2110508	0.663389187363903	0.074546909358633	3.39928549657427	4.86788389631013	4.63689180919173	9.16309639087107	4.50601759583645
BMF81_01818	Cyclic pyranopterin monophosphate synthase accessory protein	2110545	2111048	0.0431158799395787	0.704816026865454	17.7754304091696	19.5522187437429	20.5821218061061	21.5526351728939	18.2551482087733
BMF81_01819	hypothetical protein	2111237	2111494	-0.00260122155726009	0.978800526638702	91.107933152975	86.895761707061	77.1474703559909	80.583625161407	89.1671558868406
BMF81_01820	hypothetical protein	2111615	2111923	0.0448849173127197	0.638234381454726	57.8232626656853	62.5563422255103	68.8436487997343	66.8776978837942	63.3153241671378
BMF81_01821	hypothetical protein	2111987	2112205	-0.228884848013974	0.0745240621041338	61.682868073254	67.8007475281649	60.3978815758494	48.6031281803105	59.444770591227
BMF81_01822	hypothetical protein	2112289	2112525	0.0095791303112001	0.951246013462714	9.87917347441898	10.1929723574671	9.95985434525366	11.6926272255341	8.43434062810413
BMF81_01823	hypothetical protein	2112725	2113198	-0.132750365319909	0.106553505612693	146.558777815843	152.033965004647	150.935559911445	142.376449836746	130.963357561042
BMF81_01824	putative GTP-binding protein YjiA	2113212	2114252	-0.186292663959408	0.0487800113908439	216.952314974068	230.457995068959	238.539694449389	194.257643486467	207.681195602975
BMF81_01825	hypothetical protein	2114277	2114405	0.240821248002261	0.192794978060132	2.51405489850805	2.93148809225306	3.26475035545132	3.66523855634843	3.23508955598515
BMF81_01826	Heme oxygenase 1	2114607	2115323	-0.112601003710062	0.364878536562371	727.907416177889	611.605235834192	604.901462598078	640.358474256677	558.515104058293
BMF81_01827	Phosphoglucosamine mutase	2115855	2117327	0.0482879875938645	0.583455010201063	145.000771963246	124.897529361681	134.446204855289	136.620476610931	142.08397790974
BMF81_01828	hypothetical protein	2117666	2119315	0.162305321972514	0.0792376578565581	112.778378193636	109.460151701559	121.126969709498	122.811303176802	133.38967472803
BMF81_01829	Poly-beta-1%2C6-N-acetyl-D-glucosamine synthase	2119474	2120454	0.0539960881514522	0.453444456087938	31.6558461868479	32.1118970839464	32.0560632727285	32.9355239288774	33.3907457742753
BMF81_01830	N-acetyl-alpha-D-glucosaminyl L-malate synthase	2120652	2121824	0.270977139624	0.0282924209446809	11.8266807901647	11.8335299136821	12.8224253090914	15.4094888601409	13.9513237101859
BMF81_01831	Alpha-D-kanosaminyltransferase	2121861	2123039	0.0754877563837988	0.481398377863241	16.5715167957996	14.6036516889304	14.1235939290177	15.538546555787	16.2332172362826
BMF81_01832	putative peroxiredoxin	2123312	2123950	-0.137549534597352	0.27299370593348	1131.71420579177	1026.96213580443	928.868791348443	997.925725813683	873.185332834205
BMF81_01833	hypothetical protein	2124285	2124869	0.0019891495063968	0.985634689963888	13.703369658065	14.9263843229399	16.0162028307286	15.7708504079499	14.0668626228997
BMF81_01834	hypothetical protein	2124907	2125479	0.0898870906621622	0.685399906651902	5.87793117115968	3.81900283577922	4.23471241757816	5.34298859974736	4.44824813947957
BMF81_01835	Putative cystathionine beta-synthase	2125977	2126954	-0.142023283746199	0.100373009951556	113.09706120894	114.731451390381	121.410861044755	110.112025925228	100.894355527287
BMF81_01836	Ferredoxin%2C 2Fe-2S	2127135	2127467	-0.0960066144426304	0.258185012709345	22.7327217583404	23.0215945593452	23.7758993277433	20.7782889990175	22.6167421637176
BMF81_01837	hypothetical protein	2127626	2128555	0.13182419195022	0.149592854686083	33.461716606903	30.4175507553965	33.9486721744394	36.2394009374169	35.2104836495169
BMF81_01838	Beta-barrel assembly-enhancing protease	2128561	2130132	0.0463756579188761	0.504905335573321	98.7563255202671	99.7512782951066	105.773179994368	104.278618082026	105.227064754053
BMF81_01839	hypothetical protein	2130206	2130979	-0.0322178535959923	0.887076479348487	170.530822411476	262.973307945417	295.933059393772	234.110659901974	241.620751212641
BMF81_01840	Aminodeoxychorismate synthase component 1	2131067	2133181	-0.0665323001085026	0.530117254414542	23.688770804252	26.2489208994403	25.9997147872536	26.1729006770233	22.183471241041
BMF81_01841	Thylakoid-associated single-stranded DNA-binding protein	2133491	2134027	-0.146961919760035	0.0691538836265148	141.03493888391	142.809190549209	133.45258518189	124.669733994105	126.572878877919
BMF81_01842	Pentachlorophenol 4-monooxygenase	2134350	2135582	-0.193957164371303	0.0207750585124724	123.082462355127	126.995291482743	124.817557067834	111.299356725172	107.191226270186
BMF81_01843	Trehalose import ATP-binding protein SugC	2135717	2137012	-0.0935733706894617	0.243202930229217	33.5679442786709	32.8380455104678	35.2971560169084	31.6965700506751	31.859855180818
BMF81_01844	hypothetical protein	2137029	2137904	0.290633629185887	0.0280573632548099	44.8988959339185	43.1923841849396	48.8529672754128	60.8377977275581	50.8371215940523
BMF81_01845	hypothetical protein	2137945	2138202	0.0515271689363831	0.753314985382344	18.6606610072358	26.5447591472823	24.8404918349557	22.7399659728378	25.7940622633458
BMF81_01846	D-glycero-alpha-D-manno-heptose 1-phosphate guanylyltransferase	2138278	2140806	-0.192430741347654	0.0473270776179846	353.348645524111	370.228119981245	389.522569583376	335.704877914561	313.717032746024
BMF81_01847	hypothetical protein	2141149	2141340	0.22764563097066	0.235219261151954	186.854474639817	144.880058284103	143.696330862401	215.16499018113	155.804223794499
BMF81_01848	hypothetical protein	2141500	2141919	0.417052600606261	0.0169228985338117	342.017693868863	349.922858424813	387.038520399881	546.559341061112	413.88927006885
BMF81_01849	hypothetical protein	2142068	2142337	-0.039296657402925	0.818081718545269	53.007608212205	43.0310178679349	43.1514829590087	52.4490475105634	37.7234550010411
BMF81_01850	sroH	2142463	2142613	0.305321264416817	0.0947921013900869	6.01956806685027	6.91185724503704	6.43487026581709	9.13728485174186	6.81679585011156
BMF81_01851	Phenylalanine--tRNA ligase beta subunit	2142978	2145437	-0.162527751925655	0.0616381805413356	185.721379474292	191.730078987817	181.099014282463	160.31546953155	172.384057768923
BMF81_01852	hypothetical protein	2146004	2146942	0.0600212652823265	0.713440766599482	137.848108730871	113.279154537339	97.9188530522681	132.490630350257	109.935275447138
BMF81_01853	hypothetical protein	2147460	2148629	0.0753895244871392	0.349409301633673	28.3627883620416	27.7819009109855	26.5201822352241	29.7865161551133	28.2492641585131
BMF81_01854	hypothetical protein	2148749	2149741	0.14190170670849	0.0773713664983551	374.771225997313	379.883204615363	368.916790165999	421.063637814873	405.397159984389
BMF81_01855	Beta-barrel assembly-enhancing protease	2150117	2150995	-0.128669261753231	0.14239768642239	249.174708743679	226.289365213003	227.30232909548	219.139967207029	209.356509837324
BMF81_01856	hypothetical protein	2151109	2151723	-0.261640431287325	0.127052619484641	27.4421485400527	35.0971739485344	30.9914707655161	22.6625313554501	29.4335380138291
BMF81_01857	hypothetical protein	2152036	2152542	-0.0414615978202008	0.728210426997372	1465.16286747136	1249.48628695399	1246.11735849773	1368.19225462226	1197.44529136536
BMF81_01858	Fumarate reductase flavoprotein subunit	2152906	2154633	-0.0750151268733359	0.323118646401799	154.030124063522	149.398315160236	141.47251540289	142.376449836746	139.166620363718
BMF81_01859	hypothetical protein	2154953	2155270	0.0513786048697854	0.570742358458685	745.080889780373	709.258752008237	668.540436918107	763.350458207383	703.169822775914
BMF81_01860	hypothetical protein	2156026	2156391	0.253413243057308	0.0807757507007419	356.818749468531	318.537109767388	346.06353767784	457.870892613132	353.780150729518
BMF81_01861	hypothetical protein	2156414	2156686	-0.102734058172765	0.244096769226171	52.2994237337521	58.1187685078796	55.8319626004718	49.5581551280914	53.6967096837177
BMF81_01862	Secreted effector protein PipB2	2157090	2158277	-0.0199480648366165	0.805860198509485	47.2359047128133	46.4197105250348	45.3989560297904	48.1901435542431	43.2115533549444
BMF81_01863	Putative mycofactocin system creatinine amidohydrolase family protein MftE	2158296	2159042	-0.0281516744350854	0.723190964415835	42.8451609464049	45.5590901676761	46.5108637595456	45.5057434848048	42.720512975911
BMF81_01864	Phosphate-binding protein PstS	2159222	2160223	0.0650161933835877	0.578533857714379	84.0969068162906	75.7614858337329	65.7208441119113	81.0740444048621	76.1401434783647
BMF81_01865	NAD-dependent malic enzyme	2160920	2162311	-0.134104762684232	0.0872995189506134	210.791110011527	210.986459483718	203.763005880451	186.333500973798	193.672102436432
BMF81_01866	Cytochrome c-551	2162596	2162970	0.184298772964364	0.0578909971241906	58.0711272331438	57.5808807845304	55.4061255975869	68.9426210141314	60.6001597183646
BMF81_01867	hypothetical protein	2163361	2163510	-0.174447166834127	0.249143889068044	6.19661418646352	7.28837865138147	6.31658220946016	5.39461167800579	6.3257554710781
BMF81_01868	hypothetical protein	2163556	2163726	0.183646808612129	0.121489901882733	18.8731163507717	16.3517867898153	18.5712248480383	21.6042582511524	19.092805325948
BMF81_01869	hypothetical protein	2163713	2164201	0.166664919488124	0.0833335397149531	28.4336068098869	27.3246963461387	30.8495250978878	32.3676700680347	32.4664344725652
BMF81_01870	Ribosomal RNA small subunit methyltransferase D	2164179	2164751	-0.0879026316742146	0.255804670541875	36.2590452967922	34.8820188591947	35.084237515466	32.6257854593269	33.9973250660225
BMF81_01871	Imidazole glycerol phosphate synthase subunit HisH 1	2164860	2165495	-0.0113055497764367	0.930472201518879	87.177509297561	101.526307782159	89.3074825494835	80.6352482396654	103.320672694276
BMF81_01872	Pyrrolidone-carboxylate peptidase	2165554	2166066	-0.122155012369818	0.470530468594792	4.49697143817638	3.95347476661652	3.66692974706489	4.02660010415743	3.3506284686989
BMF81_01873	hypothetical protein	2166108	2167466	-0.188679616155152	0.442657393524103	95.8527691586099	153.91657203637	170.713322934324	119.017006924807	127.121688713309
BMF81_01874	hypothetical protein	2167561	2167806	-0.174130373622946	0.323015100377764	9.20639821988865	7.69179444389336	8.28016394498522	6.3238270866575	8.54987954081788
BMF81_01875	hypothetical protein	2167799	2168005	-0.0651494912455048	0.477514014751486	39.7291492412118	35.5543785133812	34.8240037914807	34.3035355027258	35.8170629412641
BMF81_01876	Pantothenate precursors transporter PanS	2168203	2169069	0.0641687127940901	0.386355450548174	53.2908820035862	52.874363205225	56.7782670513273	56.8886322407883	56.7007214142754
BMF81_01877	Ribosomal protein L11 methyltransferase	2169211	2170158	0.115280864345337	0.180850507334034	17.9878857527055	18.2074994353699	18.5712248480383	19.2037851121354	20.3637333657994
BMF81_01878	Chaperone protein DnaJ	2170265	2171269	-0.0518099046152326	0.644591577658403	47.5191785041945	40.341579251189	38.7748248738022	39.2077279372765	42.1717031405206
BMF81_01879	hypothetical protein	2171392	2171901	-0.254728406295946	0.0247262197567107	37.6754142536982	38.2707115162946	41.3061892798406	30.9222238767987	34.6327890859481
BMF81_01880	Glucose-1-phosphate adenylyltransferase	2171961	2173250	-0.132750829954398	0.0939034867361391	339.680685089969	330.074801433228	342.089058984247	313.584388880824	301.672101095615
BMF81_01881	Neopullulanase 2	2173760	2175205	-0.0222297951673694	0.759648220760643	193.263544169816	198.507464302017	208.920365137613	198.232620512366	196.127304331599
BMF81_01882	Immunogenic protein MPT70	2175210	2175647	-0.0475972472978529	0.71022306045313	30.0624311103287	30.7133890032385	36.1724876339497	34.2002893462089	28.3648030712269
BMF81_01883	DNA-directed RNA polymerase subunit omega	2175776	2176015	0.155993579670929	0.502128895246103	636.728664577068	625.052428917922	784.084210367558	948.806366850788	570.848882990486
BMF81_01884	hypothetical protein	2176038	2176625	-0.0422842864744519	0.571775561274851	215.783810584621	226.827252936352	234.517900533253	216.17164020717	222.239098604908
BMF81_01885	hypothetical protein	2176688	2177053	0.0790440184746785	0.249915941205413	67.7024361401042	69.7102489460545	69.316801025162	71.6528326226989	73.9449041368033
BMF81_01886	tRNA-Pro(ggg)	2177105	2177178	0.0760489764726879	0.717058349078476	8.53362296535833	10.246761129802	9.84156628889672	12.286292625506	7.82776133635691
BMF81_01887	hypothetical protein	2177482	2178513	-0.0804819325613864	0.269793718889243	43.5179362009352	44.9405192858245	44.1924178549497	41.7888818501979	41.8539711305578
BMF81_01888	hypothetical protein	2178549	2178896	0.112010768521768	0.322092159591511	21.3871712492798	23.1022777178475	26.1889756774247	26.379392990057	24.6097884080299
BMF81_01889	hypothetical protein	2178893	2179186	-0.0780552030356918	0.652371709287992	6.72775254530325	7.93384391940049	9.60499017618286	7.45953480834293	7.94330024907067
BMF81_01890	1-(5-phosphoribosyl)-5-[(5-phosphoribosylamino)methylideneamino] imidazole-4-carboxamide isomerase	2179308	2180078	-0.0869305862843828	0.239612385763376	168.901998111034	174.275622365136	168.820714032613	156.392115583909	164.989567355242
BMF81_01891	hypothetical protein	2180280	2180873	-0.163692079086033	0.274046975735625	35.7633161618751	40.8256782022032	47.2915649315013	33.9163624157876	39.9186943426024
BMF81_01892	Glutamine transport ATP-binding protein GlnQ	2180981	2181751	-0.0487861804928296	0.56183906380741	73.5095488634186	82.1085609692532	83.8189167345219	76.0666058137945	78.3064980917476
BMF81_01893	KDP operon transcriptional regulatory protein KdpE	2181832	2182602	0.262285457106872	0.249346484180953	146.098457904848	158.972716635852	110.055207634489	134.503930402336	197.398232371451
BMF81_01894	hypothetical protein	2183256	2183504	0.210754769218222	0.079620382416257	591.227811836465	551.039078185074	533.218900445777	702.512660479825	590.114996685505
BMF81_01895	Glutaredoxin-4	2183723	2184046	-0.14215879553331	0.343372762743143	31.7974830825385	42.6813908477579	42.4890698434099	35.4908663026696	35.2682531058738
BMF81_01896	Acid stress protein IbaG	2184097	2184468	-0.0794179350607689	0.369374163915177	240.145356643403	233.792898953724	212.398033994507	223.218190389445	209.789780760001
BMF81_01897	hypothetical protein	2184642	2185238	-0.00807992824882154	0.957085023956738	95.0737662323117	115.081078410558	135.179590804702	117.93292228138	111.119549302454
BMF81_01898	Calcium-dependent protease	2185414	2187516	-0.287502248085062	0.00845056277653663	216.8460873023	242.963884636827	232.436030741371	187.701512547646	190.437012880447
BMF81_01899	hypothetical protein	2187803	2188555	0.141374022451676	0.239636840439914	18.0587042005508	21.6499808648047	22.1908393725604	22.0688659554782	23.5410534654276
BMF81_01900	tRNA-specific adenosine deaminase	2188652	2189146	-0.0181600895068306	0.83923947974117	13.5263235384518	14.0657639655812	14.4548004868171	13.5510580428375	14.153516807435
BMF81_01901	Glutaredoxin-3	2189416	2189730	0.125273680868712	0.412425371667557	71.455813875905	61.6688274819842	75.1365733979231	86.5202791611263	64.8750994887735
BMF81_01902	D-fructose 1%2C6-bisphosphatase class 2/sedoheptulose 1%2C7-bisphosphatase	2190030	2191070	-0.112220201024519	0.273757832025837	2832.13595700521	3000.31082645559	2994.53311950954	2788.98842598986	2655.28640725934
BMF81_01903	Glutamyl-tRNA reductase	2191292	2192578	-0.274648497153658	0.00846910697177153	270.951381456108	279.02925648739	278.047905272604	217.642897937535	238.703393666618
BMF81_01904	HTH-type transcriptional regulator NmtR	2192606	2192959	0.281472737244002	0.0623116506690227	7.57757391944681	6.56223022486007	7.286544271587	8.02738866918564	9.32976720163573
BMF81_01905	Inner membrane protein YgaP	2193199	2193735	0.00296439168902557	0.982308891711039	13.0305944035347	12.3445232508638	10.2674032917817	12.3637272428936	11.3805829023049
BMF81_01906	hypothetical protein	2194161	2194544	0.0883978028704316	0.553499047033438	10.6227671767946	8.60620357358698	8.77697378168434	10.7634118168824	9.0120351916729
BMF81_01907	hypothetical protein	2194541	2194858	-0.00258535638230894	0.979392119059894	52.9013805404371	46.9307038622165	43.7665808520648	48.3192012498891	47.1687611153906
BMF81_01908	hypothetical protein	2194953	2195144	0.295269699629349	0.219675843747405	5.52383893193319	5.40577161965932	6.05634848547491	8.64686560828679	5.22813580029742
BMF81_01909	Lipopolysaccharide export system ATP-binding protein LptB	2195307	2196089	0.0661524882203519	0.399364184916143	100.455968268554	104.968789211594	106.340962664882	103.452648829891	114.181330489369
BMF81_01910	hypothetical protein	2196241	2197377	0.147462575391509	0.222841911415165	69.7915803515405	75.1160205657138	88.8816455465985	86.6235253176431	86.1053746999261
BMF81_01911	hypothetical protein	2197698	2197895	-0.0961443295266086	0.268998132229816	37.5691865819302	37.4100911589359	34.3745091773244	33.0903931636527	35.0949447368031
BMF81_01912	hypothetical protein	2197957	2198214	0.0772309006614182	0.562499152701283	13.6325512102197	15.4642720462891	17.6722356197256	15.7708504079499	17.2152979943495
BMF81_01913	Glucose-6-phosphate isomerase	2198359	2199945	0.100735129624798	0.479770499471089	285.115071025167	300.087560856511	275.138019086223	260.283560578997	354.791116215764
BMF81_01914	hypothetical protein	2200130	2200462	0.131347804982984	0.146395196267277	67.2067070051872	64.5734211880698	64.230414601814	76.2214750485698	66.8681457330858
BMF81_01915	hypothetical protein	2200459	2200821	0.000987583511766437	0.98913392371195	42.7035240507143	43.5957999774515	40.9749827220412	42.1502433980069	42.7493977040894
BMF81_01916	hypothetical protein	2200872	2201240	-0.312258108035113	0.104122582238336	1.98291653966833	1.85571264555469	1.86895129043952	1.47125773036521	1.58866004981413
BMF81_01917	hypothetical protein	2201288	2201674	0.408581982805194	0.108215768882464	1.55800585259654	1.04888106053091	1.27751100865486	1.78099619991579	1.61754477799257
BMF81_01919	Phosphate-import protein PhnD	2202560	2203195	0.870129969896574	0.00142136929949133	90.7184316898259	84.0987455456452	123.634676504265	182.797320113096	181.049476222454
BMF81_01920	hypothetical protein	2203278	2204378	-0.148220945149333	0.5197389934565	3.15142092911573	2.68943861674593	2.05821218061061	2.19398082598321	2.51297135152418
BMF81_01921	hypothetical protein	2204362	2204964	0.190748964832296	0.270466172338839	3.15142092911573	3.63074213260701	2.95720140892329	3.4329347041855	3.98609248862455
BMF81_01922	hypothetical protein	2205114	2205428	0.053285101681435	0.650581542074239	6.33825108215411	5.80918741217121	6.245609375646	6.53031939969121	6.1813318301859
BMF81_01923	Glutamine transport ATP-binding protein GlnQ	2205752	2206495	0.0785255832054334	0.552034014788878	15.2613755106616	12.9361997465479	11.9944089145929	14.6609542253937	13.5469375156878
BMF81_01924	Phosphate-import permease protein PhnE	2206529	2207323	0.0459576506794175	0.682142949959638	11.5434069987835	12.3714176370313	13.6031264810472	12.4153503211521	13.4602833311525
BMF81_01925	Malate dehydrogenase	2207315	2208271	-0.0204901774215033	0.810487358907301	34.8780855638089	32.4884184902908	32.0797208839999	34.1228547288213	31.1955064327139
BMF81_01926	NAD(P)H-quinone oxidoreductase subunit O	2208700	2208915	-0.00885099361204343	0.948350011365982	22.7681309822631	20.2245783979294	18.6185400705811	22.6109082771917	18.1107245678811
BMF81_01927	Formamidopyrimidine-DNA glycosylase	2209203	2210045	-0.121099388821472	0.199291237872004	142.274261721202	142.16372528119	157.654321512519	142.273203680229	128.739233491302
BMF81_01928	Photosystem I reaction center subunit IV	2210136	2210348	0.116279478839347	0.463189869675352	333.377843231737	337.927962194126	328.060095500315	426.251757179845	295.866270731749
BMF81_01929	hypothetical protein	2210446	2210565	0.10675104159047	0.336197812291417	24.0074538195558	22.134079815819	19.5885021327079	24.0821660075569	23.0211283582157
BMF81_01930	hypothetical protein	2210593	2211177	0.0476842735954502	0.672442663121452	30.4519325734779	28.4542605651719	31.7721719374719	34.329347041855	28.1337252457994
BMF81_01931	hypothetical protein	2211408	2211647	-0.0282289544050213	0.809212784265228	184.198782845618	147.13918672217	153.963734154182	164.987358113938	152.193632772194
BMF81_01932	Phospho-N-acetylmuramoyl-pentapeptide-transferase	2211765	2212862	0.0520292430712986	0.536760780784546	198.114607847219	184.468594722603	189.260890171091	186.617427904219	208.605506904685
BMF81_01933	Molybdenum cofactor biosynthesis protein B	2213211	2213714	-0.168513080631807	0.0837367230991777	32.6473044566821	36.9259922079216	35.8885962986931	31.3093969637369	31.2821606172492
BMF81_01934	Photosystem II reaction center Psb28 protein	2213815	2214153	-0.0808215302961043	0.303046702030705	110.618415534354	117.39399562096	106.009756107082	103.530083447278	107.017917901116
BMF81_01935	hypothetical protein	2214588	2214989	0.0452411053226191	0.750592336312416	14.7302371518218	15.4104832739542	11.6395447455221	14.2479695993263	14.4423640892194
BMF81_01936	hypothetical protein	2215131	2215925	0.306213344814774	0.158822022272491	9.56049045911514	7.10011794820926	7.90164216464304	11.7958733820509	8.34768644356881
BMF81_01937	Mannosylfructose-phosphate synthase	2215963	2218446	0.0700455071890774	0.578949818572571	67.9857099314854	54.4880263752725	54.2469026452889	64.8643978317155	58.6937676585876
BMF81_01938	hypothetical protein	2218546	2220777	0.101114939082506	0.294367313676837	55.8049369020943	47.7644298334077	49.9412173938966	53.4556975366028	56.2674504915988
BMF81_01940	hypothetical protein	2221125	2223314	0.349020936407709	0.00793276622837292	58.1065364570665	50.8572842426655	49.4207499459261	69.4072287184572	64.9906384014873
BMF81_01941	Fimbrial protein	2223499	2224023	0.34616717968156	0.0953498768876763	707.440884750598	517.286623544912	479.539780471001	777.469370111064	666.630641630189
BMF81_01942	Demethylmenaquinone methyltransferase	2224238	2225566	-0.0637187332181115	0.362891647222409	57.9294903374532	56.4513165654971	58.8601368432093	54.6172167974174	55.8919490252791
BMF81_01943	Magnesium-protoporphyrin O-methyltransferase	2225780	2227105	-0.0144061271142089	0.907051861765514	6.6923433213806	7.74558321622828	7.21557143777284	6.84005786924179	7.48114459821565
BMF81_01944	hypothetical protein	2227402	2228187	0.349025514251797	0.0437098357728656	15.4384216302748	16.6207306514899	19.0916922960088	24.3660929379783	19.1216900541265
BMF81_01945	Thioredoxin reductase	2228442	2229809	0.109506423529668	0.228040476673988	71.1371308606012	77.0524163697709	75.1838886204658	85.5394406742161	75.1291779921193
BMF81_01946	hypothetical protein	2229848	2230261	0.178061262480835	0.202388219869698	64.8342890023697	52.874363205225	55.9265930455573	72.2464980226708	58.6071134740523
BMF81_01947	hypothetical protein	2230258	2230497	-0.0397303350972264	0.667626569536563	42.7743424985596	38.7817048534763	36.7639279157344	37.6074125112652	39.0810372254277
BMF81_01948	hypothetical protein	2230591	2230926	-0.156876493253638	0.290976848126326	10.5519487289493	11.8604242998496	9.93619673398227	8.672677147416	10.6873494260224
BMF81_01949	Glutathione transport system permease protein GsiD	2230984	2231880	0.0279974391977737	0.731644292131292	63.7366030607676	61.5074611649794	58.8837944544806	59.3149169189344	65.828295518662
BMF81_01950	hypothetical protein	2232008	2232211	0.063455323014429	0.517258078607209	38.7376909713776	39.8305859140072	34.8003461802093	37.4267317373607	41.536239120595
BMF81_01951	Glucokinase	2232314	2233198	-0.0442713226368969	0.648493886256792	31.1601170519308	33.5641939369892	36.3617485241208	33.967985494046	31.4265842581414
BMF81_01952	hypothetical protein	2233216	2233620	0.373031823409847	0.127610890018475	0.920639821988865	1.04888106053091	0.993619673398227	1.13570772168543	1.44423640892194
BMF81_01953	CTP synthase	2233722	2235359	-0.0580524823284938	0.554154423177937	320.84297796312	303.825880533788	276.865024709035	273.189330143604	304.098418262604
BMF81_01954	N-acetylmuramoyl-L-alanine amidase LytC	2235450	2237273	0.154346156122207	0.180208803050249	201.053573432799	209.345901927503	221.908393725604	257.624972048688	211.522864450707
BMF81_01955	N-acetylmuramoyl-L-alanine amidase LytC	2237394	2239148	-0.0539080041101804	0.53972144039591	66.8880239898833	72.3190044042981	77.029182299634	67.2390594316032	71.6918953388851
BMF81_01956	hypothetical protein	2239430	2239933	0.0695155530861386	0.504486942927492	30.2040680060193	26.7061254642871	26.2362908999675	30.7673546420234	27.3249528568031
BMF81_01957	hypothetical protein	2239972	2242083	0.191311797074167	0.126751157850133	479.370073464818	469.791137573179	546.987630205724	616.018192857828	522.871349486099
BMF81_01958	hypothetical protein	2243060	2244640	0.88141908539668	3.23797704419229e-05	289.045494880581	283.870245997533	310.766381660931	510.345751662825	574.979399120003
BMF81_01959	tRNA-2-methylthio-N(6)-dimethylallyladenosine synthase	2244817	2246181	0.211473343034098	0.0229653502165813	180.516223557663	165.481158088377	169.388496703126	199.884559016635	197.918157478663
BMF81_01960	hypothetical protein	2246284	2246505	0.468916820687168	0.0190936951263659	5.09892824486141	4.57204564846808	6.12732131928907	7.25304249530921	7.36560568550189
BMF81_01961	hypothetical protein	2246758	2247600	0.0380048926395959	0.62813611099779	140.751665092528	131.648020289713	126.237013744118	133.910265002364	138.906657810112
BMF81_01962	hypothetical protein	2249162	2251501	0.00768087766965683	0.92122902171373	140.574618972915	147.085397949835	156.637044227849	151.307242375454	146.503341321042
BMF81_01963	hypothetical protein	2251553	2251741	0.0773166317364185	0.441889081605483	243.04891300506	215.424033201349	215.213289735802	252.152925753294	221.632519313161
BMF81_01964	Threonine synthase	2252172	2253263	-0.0956004626315441	0.25391732971696	259.868294368319	269.616221328779	282.519193802896	243.377002449361	263.28429734647
BMF81_01965	hypothetical protein	2253501	2254811	0.0530178090549044	0.546541349745245	44.3323483511561	41.1484108362127	38.7038520399881	42.2276780153946	43.6159395494426
BMF81_01966	hypothetical protein	2254916	2256109	-0.0619160770557544	0.681628350857017	10.4103118332587	9.46682393094567	8.25650633371384	9.78257332997221	8.1166086181413
BMF81_01968	hypothetical protein	2256900	2257376	0.0472433384566427	0.552730488773728	53.1846543318183	52.0944260063687	48.5927335514276	54.5139706409006	51.4437008857995
BMF81_01969	hypothetical protein	2257723	2258454	-0.0769675024677328	0.342914887498253	32.2223937696103	29.6107191703727	31.535595824758	29.7348930768549	29.2602296447585
BMF81_01970	hypothetical protein	2258461	2259666	-0.0608391664354751	0.402674221528313	54.8488878561828	52.1482147787036	55.1932070961444	51.2359051714904	52.4257816438664
BMF81_01971	hypothetical protein	2259886	2261130	-0.142207004260012	0.112926463381242	38.2773710603832	42.0359255797389	41.4954501700117	37.5299778938776	36.0770254948701
BMF81_01972	TPR repeat-containing protein YrrB	2261537	2262451	-0.229719089165247	0.0160095679772134	28.3981975859642	27.2709075738037	27.2772257959085	23.7724275380064	23.367745096357
BMF81_01973	hypothetical protein	2262542	2263051	0.274197847085318	0.0553987987114108	16.9610182589487	15.9214766111359	17.4120018957404	17.9648312339331	22.6167421637176
BMF81_01974	hypothetical protein	2263428	2263667	0.306693394523753	0.0651609689088042	9.41885356342454	10.9460151701559	10.3856913481386	11.1247733646914	14.2979404483272
BMF81_01976	hypothetical protein	2264307	2264474	0.0466956367634211	0.74237692887592	5.77170349939173	6.13192004618072	5.13370164589084	6.24639246926986	5.45921362572493
BMF81_01977	hypothetical protein	2264835	2265038	0.133257683428264	0.383067147435811	5.84252194723703	5.05614459948235	4.58957658664895	5.781784764944	5.48809835390337
BMF81_01979	NAD(P)H-quinone oxidoreductase chain 4 1	2265358	2266935	0.0328107218665209	0.74640464845899	418.182934526481	455.967423083105	428.344709679721	406.196191276445	482.1438827545
BMF81_01980	hypothetical protein	2267088	2267543	0.110489197157641	0.582983477868666	662.506579592756	659.288982509097	928.845133737171	919.17471993045	700.743505608925
BMF81_01981	NADH-quinone oxidoreductase subunit L	2267756	2269843	0.0224209467587908	0.898209987569648	270.668107664726	364.042411162729	346.158168122925	285.14007276043	379.140942070188
BMF81_01982	Thioredoxin-1	2270045	2270431	-0.102722433780045	0.588292122334827	403.2048328072	321.710647335148	285.405422378005	358.367409270011	268.743510972195
BMF81_01983	hypothetical protein	2270843	2271565	0.0692436723337999	0.305949772523962	83.0346300986111	82.915392554277	86.7997757547165	88.5852022914634	88.2139598569521
BMF81_01984	HTH-type transcriptional activator CmpR	2272119	2273132	-0.195827550234542	0.028049157465349	481.67167301979	476.218895867202	481.90554159814	409.00964904153	429.024867634351
BMF81_01985	Serine/threonine-protein kinase F	2273495	2274907	-0.124370153117302	0.109192294849944	174.355018595122	170.940718480371	169.364839091855	153.010803957982	161.754477799257
BMF81_01986	Leucine-%2C isoleucine-%2C valine-%2C threonine-%2C and alanine-binding protein	2275072	2276472	0.0243035644742231	0.718801944223558	68.5522575142478	70.6246580757481	70.5233392000027	72.9434095791596	69.2366934437178
BMF81_01987	Global nitrogen regulator	2276800	2277519	0.00784664294182876	0.922683261290398	1199.80614339503	1166.70536633055	1143.72721691517	1160.69329156251	1192.21715556506
BMF81_01988	Arginine--tRNA ligase	2277852	2278673	0.0588090617768403	0.655598071678946	9.34803511557925	8.68688673208936	10.8115283510236	10.3762387299441	9.676383939777
BMF81_01990	Sugar phosphatase YidA	2279465	2280340	-0.0971843840516064	0.235086787902983	57.0796689633096	58.2801348248843	53.9393536987609	54.565593719159	50.9237757785876
BMF81_01991	DNA polymerase I	2280416	2283334	-0.130635994621603	0.166175280882736	196.308737427164	211.60503036557	216.72737685717	200.297543642703	180.096280192566
BMF81_01992	hypothetical protein	2283526	2284452	0.124280848553557	0.164304798367173	128.60630128706	114.650768231879	122.948605777395	137.98848818478	128.074884743198
BMF81_01993	hypothetical protein	2284844	2285374	0.0527765781355423	0.618969367738131	11.0122686399437	11.1611702594956	11.450283855351	12.4153503211521	10.8317730669145
BMF81_01994	hypothetical protein	2285541	2287040	-0.189833433235165	0.0598392774650072	116.779620496895	125.596783402035	135.960291976657	110.112025925228	111.061779846097
BMF81_01995	Photosystem II lipoprotein Psb27	2287374	2287772	0.113049004603832	0.213131666023916	751.242094742914	698.662363858258	767.21633353106	822.045898187217	776.50814762097
BMF81_01996	FO synthase	2287941	2289104	-0.132608189475588	0.22685564487999	62.993009358392	67.4242261218205	59.5462075700795	52.9136552148893	62.6220906908553
BMF81_01997	Polyprenol monophosphomannose synthase	2289226	2290467	0.121706908003557	0.242725776116094	15.6862861977334	15.3029057292843	15.8979147743716	18.2229466252253	15.7710615854276
BMF81_01998	hypothetical protein	2290608	2292320	0.160419364173585	0.100111815747392	20.2186668598324	21.0583043691206	22.9715405445162	24.0305429292985	23.8876702035689
BMF81_01999	hypothetical protein	2292321	2292926	0.042676704692084	0.81226549159141	12.8181390599988	10.542599377644	8.98989228312682	12.1056118516015	9.99411594973982
BMF81_02000	hypothetical protein	2293070	2293330	-0.0643966751474952	0.59541464579723	50.1040518505479	43.273067343442	39.3662651555869	43.9828626761811	40.5541583625281
BMF81_02001	hypothetical protein	2293398	2294990	0.191350104916204	0.149863443740373	1939.29237579562	1626.41110909093	1566.63067600248	1937.95616936054	1968.81195737057
BMF81_02002	Regulatory protein CysR	2295128	2295742	0.857064768256557	8.64602761331987e-05	27.2296931965168	24.0435812337086	22.3801002627315	44.1377319109564	44.6846744920448
BMF81_02003	hypothetical protein	2296786	2297460	0.245834791620779	0.0815102011819358	143.619812230263	132.938950825751	150.840929466359	189.637377982337	148.207540283569
BMF81_02004	Sensor protein SphS	2297489	2298820	-0.0697448699682878	0.376054633252513	82.3972640680034	83.9373792286405	91.0108305610233	83.6551983177835	79.8373886852048
BMF81_02005	Alkaline phosphatase synthesis transcriptional regulatory protein SphR	2298880	2299632	-0.186887900314681	0.167544841469701	260.965980309921	213.622109328129	201.349929530769	200.06523979054	195.722918137101
BMF81_02006	hypothetical protein	2300493	2300954	0.0734813993747331	0.340705892964703	38.6314632996097	38.4858666056343	36.5036941917491	40.6015510502541	39.0810372254277
BMF81_02007	hypothetical protein	2301269	2301646	0.432582998677047	0.00637656262485592	158.385458606007	174.221833592801	198.227124842946	249.494337222985	228.218237337845
BMF81_02008	Ribosomal protein S12 methylthiotransferase RimO	2302234	2303808	-0.0362499075224134	0.699794997061077	522.85260044183	516.560475118391	476.60623667335	461.536131169481	524.055623341415
BMF81_02009	hypothetical protein	2303942	2305330	0.022005185051551	0.764978905031896	250.838942268043	253.829216648481	270.737703389745	259.457591326862	265.450651959853
BMF81_02010	Secreted effector protein PipB2	2305577	2306212	-0.0520086073902093	0.624266878163924	29.6729296471796	27.8625840694878	28.720340083463	25.0630044944671	30.4156187718961
BMF81_02011	hypothetical protein	2306232	2307053	0.130495086600651	0.174313859018807	25.6716873439203	27.9701616141577	29.6193293117757	30.4318046333436	30.3867340437176
BMF81_02012	ATP-dependent Clp protease adapter protein ClpS	2307134	2307415	-0.278627119728548	0.00996811336118555	63.1700554780052	64.4927380295674	58.6708759530382	49.4807205107038	52.9168220228999
BMF81_02013	hypothetical protein	2307907	2308251	-0.0472758154822269	0.659475650862566	32.6473044566821	30.5520226862338	27.0406496831946	30.3027469376976	27.844877964015
BMF81_02014	hypothetical protein	2308482	2308682	0.348479077536792	0.0343051632706598	23.3700877889481	19.2832748820683	17.3646866731976	25.7857275900851	25.014174602528
BMF81_02015	hypothetical protein	2309343	2311997	-0.0142858684327732	0.863457475107916	695.755840856124	715.57893275759	742.044635138304	681.760183019937	739.709003921639
BMF81_02016	Ribonuclease G	2312738	2314909	-0.193275267257859	0.0478279030667686	391.732244256262	399.650578448445	411.784381789751	331.755712427791	369.811174868552
BMF81_02017	Ribonuclease HII	2314917	2315651	-0.230913731031009	0.0740186845426115	45.1113512774544	52.8474688190575	50.7692337883951	38.7689317720799	45.7822941628255
BMF81_02018	hypothetical protein	2315733	2316317	0.132468830472555	0.174400104336908	50.8122363290008	57.7153527153677	56.943870330227	57.81784764944	63.1709005262457
BMF81_02019	Prephenate dehydratase	2316754	2317629	0.236393894914804	0.0636496704440189	24.2199091630917	20.7355717351111	21.7176871471327	28.1345776508436	24.1476327571748
BMF81_02020	Lon protease 2	2317718	2318365	-0.0296167302953191	0.781198873103198	145.779774889545	162.603458768459	173.788812399604	147.229019193038	167.762501260373
BMF81_02021	30S ribosomal protein S10	2318637	2318954	0.139064107741044	0.125095421397339	383.375667410517	361.9177546555	360.305419663214	425.916207171165	385.697775366693
BMF81_02022	Elongation factor Tu	2319318	2320547	-0.207376760735475	0.161795606315661	5469.87527467508	5136.9353355294	5175.95413962154	4059.09683192111	5053.98977410961
BMF81_02023	Elongation factor G	2320570	2322648	-0.171440539140919	0.146291677661551	3454.73634123714	3411.17636393587	3500.61673982704	2871.04330888163	3265.64959839793
BMF81_02024	30S ribosomal protein S7	2322792	2323262	-0.176938969698558	0.0934265056470827	2113.25789292759	2086.33200694066	2015.91237165737	1758.54016087337	1906.85421542782
BMF81_02025	30S ribosomal protein S12	2323615	2323998	-0.0105495940789752	0.915327311002204	884.062093676769	802.985687801832	815.998327972658	884.896995966853	771.597743830636
BMF81_02026	Iron-sulfur cluster insertion protein ErpA	2324099	2324467	-0.0732952485581358	0.32629809296777	41.216336645963	42.3317638275809	40.8330370544129	40.1885664241866	38.6188815745727
BMF81_02027	Alginate biosynthesis protein AlgA	2325095	2325514	0.377225942999816	0.00342331958396817	165.785986405841	143.051240024716	155.761712610808	204.504824520765	197.744849109592
BMF81_02028	hypothetical protein	2325859	2327829	0.153427859035058	0.317918011020283	80.8392582154069	99.2940737302598	106.388277887424	95.2962024650591	117.30088113264
BMF81_02029	Ferredoxin-dependent glutamate synthase 2	2328621	2333324	0.0805019707516	0.369878352348839	1071.62475279504	983.231863896145	982.145731931605	1049.41974637647	1091.40945422231
BMF81_02030	Peptidoglycan-N-acetylglucosamine deacetylase	2333377	2334288	0.188859528091799	0.0911681669104949	54.8842970801054	60.2972137874438	65.9101050020824	66.1549747881762	71.5474716979929
BMF81_02031	Undecaprenyl phosphate-alpha-4-amino-4-deoxy-L-arabinose arabinosyl transferase	2335149	2336699	-0.026969724542089	0.774762227174527	34.3469472049692	30.9554384787457	30.6839218189881	29.7607046159841	33.0152443079555
BMF81_02032	1-deoxy-D-xylulose 5-phosphate reductoisomerase	2336855	2338102	-0.158130223087787	0.0506742375681142	141.743123362363	140.926583517487	134.63546574546	122.940360872448	126.37068578067
BMF81_02033	hypothetical protein	2338525	2338710	0.462147603979573	0.03461495398673	16.2882430044184	11.5645860520075	11.6868599680649	16.6484427383432	19.5260762486246
BMF81_02034	Acyl-CoA thioester hydrolase YbgC	2338824	2339324	0.0404312012070218	0.651335858185565	70.9954939649106	63.4438569690365	61.7463654183184	65.0192670664908	69.4388865409669
BMF81_02035	hypothetical protein	2339572	2339916	0.135960331313456	0.11988041144563	171.203597666006	161.447000163258	165.816197401147	191.728112651804	173.395023255168
BMF81_02036	Group II intron-encoded protein LtrA	2341526	2343100	0.164677074943482	0.36947235835902	14135.07891613	11722.3485212658	10538.803408287	14511.3247330617	12686.6347716212
BMF81_02037	hypothetical protein	2343795	2345345	-0.0451037366092726	0.543779552941147	117.523214199271	120.917160208897	128.224253090914	116.358418394498	120.593740144982
BMF81_02038	hypothetical protein	2345487	2346446	-0.22740299373635	0.0209692170634178	38.0295064929247	37.8941901099502	40.9513251107698	33.0387700853943	33.5351694151674
BMF81_02039	hypothetical protein	2347065	2347493	-0.173988314805676	0.0294494290957412	86.575552490876	84.609738882827	82.6596937822239	75.0599557877551	74.9269848948702
BMF81_02040	Lysine--tRNA ligase	2347684	2349369	-0.0280819568040329	0.68288354877268	318.010240049308	313.615437098743	322.074719848654	307.49286564633	316.056695728477
BMF81_02041	putative oxidoreductase	2349509	2351725	0.017188952830645	0.832217009311057	80.6976213197163	90.0692992748212	85.9481017489466	83.0615329178116	90.1781213730859
BMF81_02042	hypothetical protein	2351929	2352372	0.0431096736599675	0.76336019585481	14.0220526733689	16.0559485419732	18.9970618509232	16.3645158079219	17.446375819777
BMF81_02043	hypothetical protein	2352468	2353064	0.149183789579053	0.0958892991388504	93.020031244798	95.7709091423226	100.544847903392	112.564122142503	101.356511178142
BMF81_02044	hypothetical protein	2353240	2353869	0.00581837583856222	0.9526988631028	16.5361075718769	16.7014138099922	18.6895129043952	16.7775004339893	18.0240703833458
BMF81_02045	hypothetical protein	2353968	2354993	0.0759635168100124	0.324460248163453	73.474139639496	66.5905001506292	71.3750132057726	73.4338288226146	75.1291779921193
BMF81_02046	hypothetical protein	2355103	2355930	0.346504081233758	0.117350234803436	8.49821374143568	11.3494309626678	9.51035973109732	10.2471810342981	14.7312113710038
BMF81_02047	hypothetical protein	2356392	2356802	0.291117077216108	0.305066773062422	2.15996265928157	1.69434632854994	1.7270056228112	2.81345776508436	1.67531423434945
BMF81_02048	hypothetical protein	2356802	2357098	-0.334514406694871	0.0282906278641061	6.83398021707119	6.26639197701802	6.19829415310323	4.90419243455071	5.2859052566543
BMF81_02049	Sensor histidine kinase ResE	2357410	2358837	-0.16293421728639	0.0978935389616439	34.665630220273	38.647232922639	39.2952923217727	34.0196085723044	33.0730137643124
BMF81_02050	hypothetical protein	2358886	2359137	0.0303682482146353	0.785240701658665	6.30284185823146	6.66980776952991	6.78973443488788	6.6851886344665	6.78791112193312
BMF81_02051	hypothetical protein	2359134	2359376	0.110367164829536	0.423609615593565	4.10746997502724	4.59894003463554	4.49494614156341	5.00743859106757	4.50601759583645
BMF81_02052	hypothetical protein	2359357	2359542	-0.257596798825935	0.0755538475480179	8.39198606966773	7.34216742371639	8.56405528024186	6.504507860562	7.04787367553907
BMF81_02053	Polyphosphate kinase	2359710	2361938	-0.074130443404291	0.296042238468745	349.276584773006	342.419324684092	345.968907232754	330.46513547133	326.657390969964
BMF81_02054	Response regulator protein VraR	2362098	2362490	-0.146329677648096	0.0876425653331271	67.3483439008778	64.412054871065	66.0757082809821	62.3864900753109	56.7584908706322
BMF81_02055	hypothetical protein	2362611	2362793	-0.230477897225954	0.474110112475221	326.083543103672	269.589326942612	158.52965312956	250.01056800557	178.334311773681
BMF81_02056	hypothetical protein	2363019	2363570	-0.0526347151455261	0.481389680642271	163.201113059488	170.994507252706	174.593171182831	167.929873574668	159.125967535019
BMF81_02057	hypothetical protein	2363673	2363933	0.0589612138222012	0.763056124580446	52.9721989882824	41.3635659255524	33.309916670112	46.6930742847486	41.7673169460225
BMF81_02058	Phytochrome-like protein cph2	2363953	2364405	-0.192316875195991	0.0920909483289354	18.7668886790038	18.2881825938723	21.1972196991622	16.5193850426971	17.5041452761339
BMF81_02059	Adaptive-response sensory-kinase SasA	2364462	2365667	-0.0800228641408341	0.27608358613852	96.7025905327535	95.2061270328059	93.8970591361325	86.4686560828679	93.7887123953908
BMF81_02060	hypothetical protein	2365799	2367316	-0.0193514458841278	0.797034489996635	91.8515268553506	92.9201042085719	98.4156628889672	89.2304907696938	97.0815714077328
BMF81_02061	hypothetical protein	2367369	2368745	0.0494751718764629	0.524242872493962	52.40565140552	52.228897937206	49.8939021713538	55.5464322060691	51.0393146913014
BMF81_02062	Decarboxylase NovR	2368991	2369767	-0.0184139320755149	0.842577103053193	26.2382349266827	27.405379504641	24.7222037785987	24.2886583205906	27.2960681286247
BMF81_02063	tRNA-Thr(cgt)	2369922	2369993	0.145847475200746	0.377123930636131	2.86814713773454	2.74322738908085	2.55502201730973	3.252253930281	2.74404917695169
BMF81_02064	hypothetical protein	2370027	2370296	-0.00722388379475111	0.942429896022701	30.6643879170137	25.5227724729189	28.83862813982	28.0571430334559	28.30703361487
BMF81_02065	Endoglucanase	2370347	2372056	-0.0457052655546202	0.807761763760282	118.231398677724	165.911468267056	179.797845662536	139.150007445594	160.656858128477
BMF81_02066	hypothetical protein	2372299	2372496	0.387440809451337	0.0069201786079304	42.7743424985596	49.0015715971109	43.6482927957078	54.7720860321927	63.3730936234947
BMF81_02067	hypothetical protein	2372625	2373260	0.419257162774627	0.00327078988898885	95.2862215758475	89.9348273439839	84.7652211853773	111.196110568655	129.461351695763
BMF81_02068	hypothetical protein	2373347	2374624	-0.0749867854872673	0.418472889564304	56.0173922456302	52.2020035510385	47.9066628245574	48.7063743368274	50.0572339332344
BMF81_02069	Translation initiation factor IF-2	2375114	2378212	-0.149225502277723	0.21440451176521	3909.56782252356	4251.57214289664	4096.29173402928	3476.55620531387	3892.10158313191
BMF81_02070	hypothetical protein	2378634	2378903	-0.0946935749572455	0.363414032828224	186.040062489596	209.964472809355	207.098729069716	174.331135278713	202.250866705428
BMF81_02071	hypothetical protein	2379052	2380329	-0.0124664911847486	0.890342996050213	401.186507043609	434.64017485231	447.554690032087	402.0921565549	446.182396172344
BMF81_02072	Ribosome maturation factor RimP	2380635	2381096	-0.0260264900972695	0.720948502856645	99.2520546551842	95.8784866869924	97.7532497733684	91.424471595677	100.345545691896
BMF81_02073	hypothetical protein	2381303	2382751	0.0684010707464829	0.305061992714064	76.5193328968438	75.0891261795464	74.0010080568965	79.4737289788508	78.2198439072123
BMF81_02074	hypothetical protein	2383018	2383662	-0.030872205435762	0.663579179470701	238.870624582188	229.328430849925	224.0612363513	224.018348102451	227.698312230633
BMF81_02075	hypothetical protein	2383719	2383904	0.0762844312375047	0.290063930634162	39.410466225908	39.2658038044906	39.8867326035574	41.4275203023889	41.9117405869147
[truncated: 2,591 more rows]
